# Supplementary material for: Gridded emissions and land-use data for 2005–2100 under diverse socioeconomic and climate mitigation scenarios
Source: Sci Data. 2018 Oct 16;5:180210. doi: 10.1038/sdata.2018.210 (PMC6190744; doi:10.1038/sdata.2018.210)
Supplement: Supplementary file 1 [file sdata2018210-isa1.zip]

Archive with 5 entries (5 files):
- i_Investigation.txt
- s_Fujimori_study.txt
- a_Fujimori_land_allocation.txt
- a_Fujimori_emissions.txt
- a_Fujimori_simplified_climate.txt
