# Supplementary material for: Gridded emissions and land-use data for 2005–2100 under diverse socioeconomic and climate mitigation scenarios
Source: Sci Data. 2018 Oct 16;5:180210. doi: 10.1038/sdata.2018.210 (PMC6190744; doi:10.1038/sdata.2018.210)
Supplement: Supplementary file 1 [file sdata2018210-isa1.zip › i_Investigation.txt]

# Investigation File generated for Scientific Data with Investigation File Authoring Tool version 0.1.0 on 11/10/2018 - This metadata file is CC0
ONTOLOGY SOURCE REFERENCE
Term Source Name	ERO	NCIT	ENVO	CHEBI	XEO	OBI
Term Source File	http://data.bioontology.org/ontologies/ERO	http://data.bioontology.org/ontologies/NCIT	http://data.bioontology.org/ontologies/ENVO	http://data.bioontology.org/ontologies/CHEBI	http://data.bioontology.org/ontologies/XEO	http://data.bioontology.org/ontologies/OBI
Term Source Version	2013-08-02	17.06d		153	1.6	2014-08-18
Term Source Description	Eagle-I Research Resource Ontology	National Cancer Institute Thesaurus	Environment Ontology	Chemical Entities of Biological Interest Ontology	XEML Environment Ontology	Ontology for Biomedical Investigations
INVESTIGATION
Investigation Identifier
Investigation Title
Investigation Description
Investigation Submission Date
Investigation Public Release Date
INVESTIGATION PUBLICATIONS
Investigation PubMed ID
Investigation Publication DOI
Investigation Publication Author List
Investigation Publication Title
Investigation Publication Status
Investigation Publication Status Term Accession Number
Investigation Publication Status Term Source REF
INVESTIGATION CONTACTS
Investigation Person Last Name
Investigation Person Mid Initials
Investigation Person First Name
Investigation Person Address
Investigation Person Phone
Investigation Person Fax
Investigation Person Email
Investigation Person Affiliation
Investigation Person Roles
Investigation Person Roles Term Accession Number
Investigation Person Roles Term Source REF
STUDY
Study Identifier	10.1038/sdata.2018.210
Study Title	Gridded emissions and land-use data for 2005–2100 under diverse socioeconomic and climate mitigation scenarios
Study Submission Date	11/05/2018
Study Public Release Date	16/10/2018
Study Description	http://www.nature.com/articles/sdata2018210#abstract
Study File Name	s_Fujimori_study.txt
Comment[Subject Keywords]	///;///;///
Comment[Manuscript Licence]	CC BY-4.0
Comment[Experimental Metadata Licence]	CC0
Comment[Supplementary Information File Name]		Supplementary File 1
Comment[Supplementary Information File Type]	x-zip-compressed	vnd.openxmlformats-officedocument.wordprocessingml.document
Comment[Supplementary Information File URL]	http://www.nature.com/articles/sdata2018210#supplementary-information	http://www.nature.com/articles/sdata2018210#supplementary-information
Comment[Data Repository]	Harvard Dataverse
Comment[Data Record Accession]	doi:10.7910/DVN/4NVGWA
Comment[Data Record URI]	https://doi.org/10.7910/DVN/4NVGWA
STUDY DESIGN DESCRIPTORS
Study Design Type	database creation objective	process-based data analysis objective	modeling and simulation objective
Study Design Type Term Accession Number	http://www.ebi.ac.uk/efo/swo/SWO_0000509	ERO:0100084	ERO:0100102
Study Design Type Term Source REF	ERO	ERO	ERO
STUDY PUBLICATIONS
Study PubMed ID	""	""
Study Publication DOI	doi:10.1016/j.scitotenv.2016.12.025	doi:10.1007/978-981-10-3869-3
Study Publication Author List	""	""
Study Publication Title	Global land-use allocation model linked to an integrated assessment model	""
Study Publication Status	published	published
Study Publication Status Term Accession Number		
Study Publication Status Term Source REF		
STUDY FACTORS
Study Factor Name	shared socioeconomic pathway	radiative forcing	molecular entity
Study Factor Type	Socioeconomic Factors	climate change	greenhouse gas
Study Factor Type Term Accession Number	NCIT:C17468	ENVO:01000629	CHEBI:76413
Study Factor Type Term Source REF	NCIT	ENVO	CHEBI
STUDY ASSAYS
Study Assay Measurement Type	land use	Pollutants	carbon dioxide
Study Assay Measurement Type Term Accession Number	""	XEO:00026	CHEBI:16526
Study Assay Measurement Type Term Source REF	""	XEO	CHEBI
Study Assay Technology Type	computational modeling technique	computational modeling technique	computational modeling technique
Study Assay Technology Type Term Accession Number	ERO:0001251	ERO:0001251	ERO:0001251
Study Assay Technology Type Term Source REF	ERO	ERO	ERO
Study Assay Technology Platform	""	""	""
Study Assay File Name	a_Fujimori_land_allocation.txt	a_Fujimori_emissions.txt	a_Fujimori_simplified_climate.txt
STUDY PROTOCOLS
Study Protocol Name	AIM/CGE	AIM/PLUM	AIM/DS	Overall framework
Study Protocol Type	data transformation	data transformation	data transformation	data transformation
Study Protocol Type Term Accession Number	OBI:0200000	OBI:0200000	OBI:0200000	OBI:0200000
Study Protocol Type Term Source REF	OBI	ERO	ERO	ERO
Study Protocol Description				
Study Protocol URI	""	""	""	""
Study Protocol Version				
Study Protocol Parameters Name	""	""	""	""
Study Protocol Parameters Name Term Accession Number	""	""	""	""
Study Protocol Parameters Name Term Source REF	""	""	""	""
Study Protocol Components Name	""	""	""	""
Study Protocol Components Type	""	""	""	""
Study Protocol Components Type Term Accession Number	""	""	""	""
Study Protocol Components Type Term Source REF	""	""	""	""
STUDY CONTACTS
Study Person Last Name	Fujimori	Hasegawa	Ito	Takahashi	Masui
Study Person First Name	Shinichiro	Tomoko	Akihiko	Kiyoshi	Toshihiko
Study Person Mid Initials					
Study Person Email	fujimori.shinichiro@nies.go.jp	""	""	""	""
Study Person Phone					
Study Person Fax					
Study Person Address					
Study Person Affiliation	Department of Environmental Engineering, Kyoto University; C1-3-361, Katsura-Campus, Nishikyo-ku, Kyoto-city, 615-8540, Japan	Center for Social and Environmental Systems Research, National Institute for Environmental Studies (NIES), 16-2 Onogawa, Tsukuba, 305-8501, Japan	Center for Social and Environmental Systems Research, National Institute for Environmental Studies (NIES), 16-2 Onogawa, Tsukuba, 305-8501, Japan	Center for Social and Environmental Systems Research, National Institute for Environmental Studies (NIES), 16-2 Onogawa, Tsukuba, 305-8501, Japan	Center for Social and Environmental Systems Research, National Institute for Environmental Studies (NIES), 16-2 Onogawa, Tsukuba, 305-8501, Japan
Study Person Roles					
Study Person Roles Term Accession Number					
Study Person Roles Term Source REF					
Comment[Study Person ORCID]	0000-0001-7897-1796	0000-0003-2456-5789	0000-0001-5265-0791		
Comment[Funder]					
Comment[FundRef ID]					
Comment[Funder Term Source REF]					
Comment[Grant Identifier]					
