# Supplementary material for: Gridded emissions and land-use data for 2005–2100 under diverse socioeconomic and climate mitigation scenarios
Source: Sci Data. 2018 Oct 16;5:180210. doi: 10.1038/sdata.2018.210 (PMC6190744; doi:10.1038/sdata.2018.210)
Supplement: Supplementary file 1 [file sdata2018210-isa1.zip › s_Fujimori_study.txt]

Source Name	Characteristics[environment type]	Term Source REF	Term Accession Number	Protocol REF	Sample Name	Factor Value[shared socioeconomic pathway]	Factor Value[radiative forcing]	Factor Value[molecular entity]
climate targets and shared socioeconomic pathways	climate system	ENVO	ENVO:01001364	AIM/CGE	land use and agriculture price for SSP2 at 6 Watts per square metre	SSP2	6	BC; CH4; CO; NH3; NOX; OC; Sulphur; VOC
climate targets and shared socioeconomic pathways	climate system	ENVO	ENVO:01001364	AIM/CGE	land use and agriculture price for SSP3 at 6 Watts per square metre	SSP3	6	BC; CH4; CO; NH3; NOX; OC; Sulphur; VOC
climate targets and shared socioeconomic pathways	climate system	ENVO	ENVO:01001364	AIM/CGE	land use and agriculture price for SSP5 at 6 Watts per square metre	SSP5	6	BC; CH4; CO; NH3; NOX; OC; Sulphur; VOC
climate targets and shared socioeconomic pathways	climate system	ENVO	ENVO:01001364	AIM/CGE	land use and agriculture price for SSP1 at 4.5 Watts per square metre	SSP1	4.5	BC; CH4; CO; NH3; NOX; OC; Sulphur; VOC
climate targets and shared socioeconomic pathways	climate system	ENVO	ENVO:01001364	AIM/CGE	land use and agriculture price for SSP2 at 4.5 Watts per square metre	SSP2	4.5	BC; CH4; CO; NH3; NOX; OC; Sulphur; VOC
climate targets and shared socioeconomic pathways	climate system	ENVO	ENVO:01001364	AIM/CGE	land use and agriculture price for SSP3 at 4.5 Watts per square metre	SSP3	4.5	BC; CH4; CO; NH3; NOX; OC; Sulphur; VOC
climate targets and shared socioeconomic pathways	climate system	ENVO	ENVO:01001364	AIM/CGE	land use and agriculture price for SSP4 at 4.5 Watts per square metre	SSP4	4.5	BC; CH4; CO; NH3; NOX; OC; Sulphur; VOC
climate targets and shared socioeconomic pathways	climate system	ENVO	ENVO:01001364	AIM/CGE	land use and agriculture price for SSP5 at 4.5 Watts per square metre	SSP5	4.5	BC; CH4; CO; NH3; NOX; OC; Sulphur; VOC
climate targets and shared socioeconomic pathways	climate system	ENVO	ENVO:01001364	AIM/CGE	land use and agriculture price for SSP1 at 3.4 Watts per square metre	SSP1	3.4	BC; CH4; CO; NH3; NOX; OC; Sulphur; VOC
climate targets and shared socioeconomic pathways	climate system	ENVO	ENVO:01001364	AIM/CGE	land use and agriculture price for SSP2 at 3.4 Watts per square metre	SSP2	3.4	BC; CH4; CO; NH3; NOX; OC; Sulphur; VOC
climate targets and shared socioeconomic pathways	climate system	ENVO	ENVO:01001364	AIM/CGE	land use and agriculture price for SSP3 at 3.4 Watts per square metre	SSP3	3.4	BC; CH4; CO; NH3; NOX; OC; Sulphur; VOC
climate targets and shared socioeconomic pathways	climate system	ENVO	ENVO:01001364	AIM/CGE	land use and agriculture price for SSP4 at 3.4 Watts per square metre	SSP4	3.4	BC; CH4; CO; NH3; NOX; OC; Sulphur; VOC
climate targets and shared socioeconomic pathways	climate system	ENVO	ENVO:01001364	AIM/CGE	land use and agriculture price for SSP5 at 3.4 Watts per square metre	SSP5	3.4	BC; CH4; CO; NH3; NOX; OC; Sulphur; VOC
climate targets and shared socioeconomic pathways	climate system	ENVO	ENVO:01001364	AIM/CGE	land use and agriculture price for SSP1 at 2.6 Watts per square metre	SSP1	2.6	BC; CH4; CO; NH3; NOX; OC; Sulphur; VOC
climate targets and shared socioeconomic pathways	climate system	ENVO	ENVO:01001364	AIM/CGE	land use and agriculture price for SSP2 at 2.6 Watts per square metre	SSP2	2.6	BC; CH4; CO; NH3; NOX; OC; Sulphur; VOC
climate targets and shared socioeconomic pathways	climate system	ENVO	ENVO:01001364	AIM/CGE	land use and agriculture price for SSP4 at 2.6 Watts per square metre	SSP4	2.6	BC; CH4; CO; NH3; NOX; OC; Sulphur; VOC
climate targets and shared socioeconomic pathways	climate system	ENVO	ENVO:01001364	AIM/CGE	land use and agriculture price for SSP5 at 2.6 Watts per square metre	SSP5	2.6	BC; CH4; CO; NH3; NOX; OC; Sulphur; VOC
climate targets and shared socioeconomic pathways	climate system	ENVO	ENVO:01001364	AIM/CGE	land use and agriculture price for SSP1 at 1.9 Watts per square metre	SSP1	1.9	BC; CH4; CO; NH3; NOX; OC; Sulphur; VOC
climate targets and shared socioeconomic pathways	climate system	ENVO	ENVO:01001364	AIM/CGE	land use and agriculture price for SSP2 at 1.9 Watts per square metre	SSP2	1.9	BC; CH4; CO; NH3; NOX; OC; Sulphur; VOC
shared socioeconomic pathways	climate system	ENVO	ENVO:01001364	AIM/CGE	land use and agriculture price for SSP1 at baseline	SSP1	baseline	BC; CH4; CO; NH3; NOX; OC; Sulphur; VOC
shared socioeconomic pathways	climate system	ENVO	ENVO:01001364	AIM/CGE	land use and agriculture price for SSP2 at baseline	SSP2	baseline	BC; CH4; CO; NH3; NOX; OC; Sulphur; VOC
shared socioeconomic pathways	climate system	ENVO	ENVO:01001364	AIM/CGE	land use and agriculture price for SSP3 at baseline	SSP3	baseline	BC; CH4; CO; NH3; NOX; OC; Sulphur; VOC
shared socioeconomic pathways	climate system	ENVO	ENVO:01001364	AIM/CGE	land use and agriculture price for SSP4 at baseline	SSP4	baseline	BC; CH4; CO; NH3; NOX; OC; Sulphur; VOC
shared socioeconomic pathways	climate system	ENVO	ENVO:01001364	AIM/CGE	land use and agriculture price for SSP5 at baseline	SSP5	baseline	BC; CH4; CO; NH3; NOX; OC; Sulphur; VOC
climate targets and shared socioeconomic pathways	climate system	ENVO	ENVO:01001364	AIM/CGE	GHG and air pollutant emissions for SSP2 at 6 Watts per square metre	SSP2	6	BC; CH4; CO; NH3; NOX; OC; Sulphur; VOC
climate targets and shared socioeconomic pathways	climate system	ENVO	ENVO:01001364	AIM/CGE	GHG and air pollutant emissions for SSP3 at 6 Watts per square metre	SSP3	6	BC; CH4; CO; NH3; NOX; OC; Sulphur; VOC
climate targets and shared socioeconomic pathways	climate system	ENVO	ENVO:01001364	AIM/CGE	GHG and air pollutant emissions for SSP5 at 6 Watts per square metre	SSP5	6	BC; CH4; CO; NH3; NOX; OC; Sulphur; VOC
climate targets and shared socioeconomic pathways	climate system	ENVO	ENVO:01001364	AIM/CGE	GHG and air pollutant emissions for SSP1 at 4.5 Watts per square metre	SSP1	4.5	BC; CH4; CO; NH3; NOX; OC; Sulphur; VOC
climate targets and shared socioeconomic pathways	climate system	ENVO	ENVO:01001364	AIM/CGE	GHG and air pollutant emissions for SSP2 at 4.5 Watts per square metre	SSP2	4.5	BC; CH4; CO; NH3; NOX; OC; Sulphur; VOC
climate targets and shared socioeconomic pathways	climate system	ENVO	ENVO:01001364	AIM/CGE	GHG and air pollutant emissions for SSP3 at 4.5 Watts per square metre	SSP3	4.5	BC; CH4; CO; NH3; NOX; OC; Sulphur; VOC
climate targets and shared socioeconomic pathways	climate system	ENVO	ENVO:01001364	AIM/CGE	GHG and air pollutant emissions for SSP4 at 4.5 Watts per square metre	SSP4	4.5	BC; CH4; CO; NH3; NOX; OC; Sulphur; VOC
climate targets and shared socioeconomic pathways	climate system	ENVO	ENVO:01001364	AIM/CGE	GHG and air pollutant emissions for SSP5 at 4.5 Watts per square metre	SSP5	4.5	BC; CH4; CO; NH3; NOX; OC; Sulphur; VOC
climate targets and shared socioeconomic pathways	climate system	ENVO	ENVO:01001364	AIM/CGE	GHG and air pollutant emissions for SSP1 at 3.4 Watts per square metre	SSP1	3.4	BC; CH4; CO; NH3; NOX; OC; Sulphur; VOC
climate targets and shared socioeconomic pathways	climate system	ENVO	ENVO:01001364	AIM/CGE	GHG and air pollutant emissions for SSP2 at 3.4 Watts per square metre	SSP2	3.4	BC; CH4; CO; NH3; NOX; OC; Sulphur; VOC
climate targets and shared socioeconomic pathways	climate system	ENVO	ENVO:01001364	AIM/CGE	GHG and air pollutant emissions for SSP3 at 3.4 Watts per square metre	SSP3	3.4	BC; CH4; CO; NH3; NOX; OC; Sulphur; VOC
climate targets and shared socioeconomic pathways	climate system	ENVO	ENVO:01001364	AIM/CGE	GHG and air pollutant emissions for SSP4 at 3.4 Watts per square metre	SSP4	3.4	BC; CH4; CO; NH3; NOX; OC; Sulphur; VOC
climate targets and shared socioeconomic pathways	climate system	ENVO	ENVO:01001364	AIM/CGE	GHG and air pollutant emissions for SSP5 at 3.4 Watts per square metre	SSP5	3.4	BC; CH4; CO; NH3; NOX; OC; Sulphur; VOC
climate targets and shared socioeconomic pathways	climate system	ENVO	ENVO:01001364	AIM/CGE	GHG and air pollutant emissions for SSP1 at 2.6 Watts per square metre	SSP1	2.6	BC; CH4; CO; NH3; NOX; OC; Sulphur; VOC
climate targets and shared socioeconomic pathways	climate system	ENVO	ENVO:01001364	AIM/CGE	GHG and air pollutant emissions for SSP2 at 2.6 Watts per square metre	SSP2	2.6	BC; CH4; CO; NH3; NOX; OC; Sulphur; VOC
climate targets and shared socioeconomic pathways	climate system	ENVO	ENVO:01001364	AIM/CGE	GHG and air pollutant emissions for SSP4 at 2.6 Watts per square metre	SSP4	2.6	BC; CH4; CO; NH3; NOX; OC; Sulphur; VOC
climate targets and shared socioeconomic pathways	climate system	ENVO	ENVO:01001364	AIM/CGE	GHG and air pollutant emissions for SSP5 at 2.6 Watts per square metre	SSP5	2.6	BC; CH4; CO; NH3; NOX; OC; Sulphur; VOC
climate targets and shared socioeconomic pathways	climate system	ENVO	ENVO:01001364	AIM/CGE	GHG and air pollutant emissions for SSP1 at 1.9 Watts per square metre	SSP1	1.9	BC; CH4; CO; NH3; NOX; OC; Sulphur; VOC
climate targets and shared socioeconomic pathways	climate system	ENVO	ENVO:01001364	AIM/CGE	GHG and air pollutant emissions for SSP2 at 1.9 Watts per square metre	SSP2	1.9	BC; CH4; CO; NH3; NOX; OC; Sulphur; VOC
shared socioeconomic pathways	climate system	ENVO	ENVO:01001364	AIM/CGE	GHG and air pollutant emissions for SSP1 at baseline	SSP1	baseline	BC; CH4; CO; NH3; NOX; OC; Sulphur; VOC
shared socioeconomic pathways	climate system	ENVO	ENVO:01001364	AIM/CGE	GHG and air pollutant emissions for SSP2 at baseline	SSP2	baseline	BC; CH4; CO; NH3; NOX; OC; Sulphur; VOC
shared socioeconomic pathways	climate system	ENVO	ENVO:01001364	AIM/CGE	GHG and air pollutant emissions for SSP3 at baseline	SSP3	baseline	BC; CH4; CO; NH3; NOX; OC; Sulphur; VOC
shared socioeconomic pathways	climate system	ENVO	ENVO:01001364	AIM/CGE	GHG and air pollutant emissions for SSP4 at baseline	SSP4	baseline	BC; CH4; CO; NH3; NOX; OC; Sulphur; VOC
shared socioeconomic pathways	climate system	ENVO	ENVO:01001364	AIM/CGE	GHG and air pollutant emissions for SSP5 at baseline	SSP5	baseline	BC; CH4; CO; NH3; NOX; OC; Sulphur; VOC
