# Supplementary material for: Gridded emissions and land-use data for 2005–2100 under diverse socioeconomic and climate mitigation scenarios
Source: Sci Data. 2018 Oct 16;5:180210. doi: 10.1038/sdata.2018.210 (PMC6190744; doi:10.1038/sdata.2018.210)
Supplement: Supplementary file 1 [file sdata2018210-isa1.zip › a_Fujimori_land_allocation.txt]

Sample Name	Protocol REF	Assay Name	Raw Data File	Comment[Data Repository]	Comment[Data Record Accession]	Comment[Data Record URI]	Factor Value[shared socioeconomic pathway]	Factor Value[radiative forcing]
land use and agriculture price for SSP2 at 6 Watts per square metre	AIM/PLUM	gridded land use SSP2 6	AIM-SSPRCP-LUMap-SSP2_60-v.1.0-v.1.0.nc	Harvard Dataverse	doi:10.7910/DVN/4NVGWA	https://doi.org/10.7910/DVN/4NVGWA	SSP2	6
land use and agriculture price for SSP3 at 6 Watts per square metre	AIM/PLUM	gridded land use SSP3 6	AIM-SSPRCP-LUMap-SSP3_60-v.1.0-v.1.0.nc	Harvard Dataverse	doi:10.7910/DVN/4NVGWA	https://doi.org/10.7910/DVN/4NVGWA	SSP3	6
land use and agriculture price for SSP5 at 6 Watts per square metre	AIM/PLUM	gridded land use SSP5 6	AIM-SSPRCP-LUMap-SSP5_60-v.1.0-v.1.0.nc	Harvard Dataverse	doi:10.7910/DVN/4NVGWA	https://doi.org/10.7910/DVN/4NVGWA	SSP5	6
land use and agriculture price for SSP1 at 4.5 Watts per square metre	AIM/PLUM	gridded land use SSP1 4.5	AIM-SSPRCP-LUMap-SSP1_45-v.1.0-v.1.0.nc	Harvard Dataverse	doi:10.7910/DVN/4NVGWA	https://doi.org/10.7910/DVN/4NVGWA	SSP1	4.5
land use and agriculture price for SSP2 at 4.5 Watts per square metre	AIM/PLUM	gridded land use SSP2 4.5	AIM-SSPRCP-LUMap-SSP2_45-v.1.0-v.1.0.nc	Harvard Dataverse	doi:10.7910/DVN/4NVGWA	https://doi.org/10.7910/DVN/4NVGWA	SSP2	4.5
land use and agriculture price for SSP3 at 4.5 Watts per square metre	AIM/PLUM	gridded land use SSP3 4.5					SSP3	4.5
land use and agriculture price for SSP4 at 4.5 Watts per square metre	AIM/PLUM	gridded land use SSP4 4.5	AIM-SSPRCP-LUMap-SSP4_45-v.1.0-v.1.0.nc	Harvard Dataverse	doi:10.7910/DVN/4NVGWA	https://doi.org/10.7910/DVN/4NVGWA	SSP4	4.5
land use and agriculture price for SSP5 at 4.5 Watts per square metre	AIM/PLUM	gridded land use SSP5 4.5	AIM-SSPRCP-LUMap-SSP5_45-v.1.0-v.1.0.nc	Harvard Dataverse	doi:10.7910/DVN/4NVGWA	https://doi.org/10.7910/DVN/4NVGWA	SSP5	4.5
land use and agriculture price for SSP1 at 3.4 Watts per square metre	AIM/PLUM	gridded land use SSP1 3.4	AIM-SSPRCP-LUMap-SSP1_34-v.1.0-v.1.0.nc	Harvard Dataverse	doi:10.7910/DVN/4NVGWA	https://doi.org/10.7910/DVN/4NVGWA	SSP1	3.4
land use and agriculture price for SSP2 at 3.4 Watts per square metre	AIM/PLUM	gridded land use SSP2 3.4	AIM-SSPRCP-LUMap-SSP2_34-v.1.0-v.1.0.nc	Harvard Dataverse	doi:10.7910/DVN/4NVGWA	https://doi.org/10.7910/DVN/4NVGWA	SSP2	3.4
land use and agriculture price for SSP3 at 3.4 Watts per square metre	AIM/PLUM	gridded land use SSP3 3.4					SSP3	3.4
land use and agriculture price for SSP4 at 3.4 Watts per square metre	AIM/PLUM	gridded land use SSP4 3.4	AIM-SSPRCP-LUMap-SSP4_34-v.1.0-v.1.0.nc	Harvard Dataverse	doi:10.7910/DVN/4NVGWA	https://doi.org/10.7910/DVN/4NVGWA	SSP4	3.4
land use and agriculture price for SSP5 at 3.4 Watts per square metre	AIM/PLUM	gridded land use SSP5 3.4	AIM-SSPRCP-LUMap-SSP5_34-v.1.0-v.1.0.nc	Harvard Dataverse	doi:10.7910/DVN/4NVGWA	https://doi.org/10.7910/DVN/4NVGWA	SSP5	3.4
land use and agriculture price for SSP1 at 2.6 Watts per square metre	AIM/PLUM	gridded land use SSP1 2.6	AIM-SSPRCP-LUMap-SSP1_26-v.1.0-v.1.0.nc	Harvard Dataverse	doi:10.7910/DVN/4NVGWA	https://doi.org/10.7910/DVN/4NVGWA	SSP1	2.6
land use and agriculture price for SSP2 at 2.6 Watts per square metre	AIM/PLUM	gridded land use SSP2 2.6	AIM-SSPRCP-LUMap-SSP2_26-v.1.0-v.1.0.nc	Harvard Dataverse	doi:10.7910/DVN/4NVGWA	https://doi.org/10.7910/DVN/4NVGWA	SSP2	2.6
land use and agriculture price for SSP4 at 2.6 Watts per square metre	AIM/PLUM	gridded land use SSP4 2.6	AIM-SSPRCP-LUMap-SSP4_26-v.1.0-v.1.0.nc	Harvard Dataverse	doi:10.7910/DVN/4NVGWA	https://doi.org/10.7910/DVN/4NVGWA	SSP4	2.6
land use and agriculture price for SSP5 at 2.6 Watts per square metre	AIM/PLUM	gridded land use SSP5 2.6	AIM-SSPRCP-LUMap-SSP5_26-v.1.0-v.1.0.nc	Harvard Dataverse	doi:10.7910/DVN/4NVGWA	https://doi.org/10.7910/DVN/4NVGWA	SSP5	2.6
land use and agriculture price for SSP1 at 1.9 Watts per square metre	AIM/PLUM	gridded land use SSP1 1.9	AIM-SSPRCP-LUMap-SSP1_19-v.1.0-v.1.0.nc	Harvard Dataverse	doi:10.7910/DVN/4NVGWA	https://doi.org/10.7910/DVN/4NVGWA	SSP1	1.9
land use and agriculture price for SSP2 at 1.9 Watts per square metre	AIM/PLUM	gridded land use SSP2 1.9	AIM-SSPRCP-LUMap-SSP2_19-v.1.0-v.1.0.nc	Harvard Dataverse	doi:10.7910/DVN/4NVGWA	https://doi.org/10.7910/DVN/4NVGWA	SSP2	1.9
land use and agriculture price for SSP1 at baseline	AIM/PLUM	gridded land use SSP1 baseline	AIM-SSPRCP-LUMap-SSP1_Baseline-v.1.0-v.1.0.nc	Harvard Dataverse	doi:10.7910/DVN/4NVGWA	https://doi.org/10.7910/DVN/4NVGWA	SSP1	baseline
land use and agriculture price for SSP2 at baseline	AIM/PLUM	gridded land use SSP2 baseline	AIM-SSPRCP-LUMap-SSP2_Baseline-v.1.0-v.1.0.nc	Harvard Dataverse	doi:10.7910/DVN/4NVGWA	https://doi.org/10.7910/DVN/4NVGWA	SSP2	baseline
land use and agriculture price for SSP3 at baseline	AIM/PLUM	gridded land use SSP3 baseline	AIM-SSPRCP-LUMap-SSP3_Baseline-v.1.0-v.1.0.nc	Harvard Dataverse	doi:10.7910/DVN/4NVGWA	https://doi.org/10.7910/DVN/4NVGWA	SSP3	baseline
land use and agriculture price for SSP4 at baseline	AIM/PLUM	gridded land use SSP4 baseline	AIM-SSPRCP-LUMap-SSP4_Baseline-v.1.0-v.1.0.nc	Harvard Dataverse	doi:10.7910/DVN/4NVGWA	https://doi.org/10.7910/DVN/4NVGWA	SSP4	baseline
land use and agriculture price for SSP5 at baseline	AIM/PLUM	gridded land use SSP5 baseline	AIM-SSPRCP-LUMap-SSP5_Baseline-v.1.0-v.1.0.nc	Harvard Dataverse	doi:10.7910/DVN/4NVGWA	https://doi.org/10.7910/DVN/4NVGWA	SSP5	baseline
