# Supplementary material for: Gridded emissions and land-use data for 2005–2100 under diverse socioeconomic and climate mitigation scenarios
Source: Sci Data. 2018 Oct 16;5:180210. doi: 10.1038/sdata.2018.210 (PMC6190744; doi:10.1038/sdata.2018.210)
Supplement: Supplementary file 1 [file sdata2018210-isa1.zip › a_Fujimori_emissions.txt]

Sample Name	Protocol REF	Assay Name	Raw Data File	Comment[Data Repository]	Comment[Data Record Accession]	Comment[Data Record URI]	Factor Value[shared socioeconomic pathway]	Factor Value[radiative forcing]	Factor Value[molecular entity]
GHG and air pollutant emissions for SSP1 at 1.9 Watts per square metre	AIM/DS	GHG and air pollutant emissions for SSP1 at 1.9 Watts per square metre for species BC	AIM-SSPRCP-Emission-SSP1-19-BCE-v.1.0.nc	Harvard Dataverse	doi:10.7910/DVN/4NVGWA	https://doi.org/10.7910/DVN/4NVGWA	SSP1	1.9	BC
GHG and air pollutant emissions for SSP1 at 1.9 Watts per square metre	AIM/DS	GHG and air pollutant emissions for SSP1 at 1.9 Watts per square metre for species CH4	AIM-SSPRCP-Emission-SSP1-19-CH4-v.1.0.nc	Harvard Dataverse	doi:10.7910/DVN/4NVGWA	https://doi.org/10.7910/DVN/4NVGWA	SSP1	1.9	CH4
GHG and air pollutant emissions for SSP1 at 1.9 Watts per square metre	AIM/DS	GHG and air pollutant emissions for SSP1 at 1.9 Watts per square metre for species CO	AIM-SSPRCP-Emission-SSP1-19-COE-v.1.0.nc	Harvard Dataverse	doi:10.7910/DVN/4NVGWA	https://doi.org/10.7910/DVN/4NVGWA	SSP1	1.9	CO
GHG and air pollutant emissions for SSP1 at 1.9 Watts per square metre	AIM/DS	GHG and air pollutant emissions for SSP1 at 1.9 Watts per square metre for species NH3	AIM-SSPRCP-Emission-SSP1-19-NH3-v.1.0.nc	Harvard Dataverse	doi:10.7910/DVN/4NVGWA	https://doi.org/10.7910/DVN/4NVGWA	SSP1	1.9	NH3
GHG and air pollutant emissions for SSP1 at 1.9 Watts per square metre	AIM/DS	GHG and air pollutant emissions for SSP1 at 1.9 Watts per square metre for species NOX	AIM-SSPRCP-Emission-SSP1-19-NOX-v.1.0.nc	Harvard Dataverse	doi:10.7910/DVN/4NVGWA	https://doi.org/10.7910/DVN/4NVGWA	SSP1	1.9	NOX
GHG and air pollutant emissions for SSP1 at 1.9 Watts per square metre	AIM/DS	GHG and air pollutant emissions for SSP1 at 1.9 Watts per square metre for species OC	AIM-SSPRCP-Emission-SSP1-19-OCE-v.1.0.nc	Harvard Dataverse	doi:10.7910/DVN/4NVGWA	https://doi.org/10.7910/DVN/4NVGWA	SSP1	1.9	OC
GHG and air pollutant emissions for SSP1 at 1.9 Watts per square metre	AIM/DS	GHG and air pollutant emissions for SSP1 at 1.9 Watts per square metre for species Sulphur	AIM-SSPRCP-Emission-SSP1-19-SO2-v.1.0.nc	Harvard Dataverse	doi:10.7910/DVN/4NVGWA	https://doi.org/10.7910/DVN/4NVGWA	SSP1	1.9	Sulphur
GHG and air pollutant emissions for SSP1 at 1.9 Watts per square metre	AIM/DS	GHG and air pollutant emissions for SSP1 at 1.9 Watts per square metre for species VOC	AIM-SSPRCP-Emission-SSP1-19-VOC-v.1.0.nc	Harvard Dataverse	doi:10.7910/DVN/4NVGWA	https://doi.org/10.7910/DVN/4NVGWA	SSP1	1.9	VOC
GHG and air pollutant emissions for SSP2 at 1.9 Watts per square metre	AIM/DS	GHG and air pollutant emissions for SSP2 at 1.9 Watts per square metre for species BC	AIM-SSPRCP-Emission-SSP2-19-BCE-v.1.0.nc	Harvard Dataverse	doi:10.7910/DVN/4NVGWA	https://doi.org/10.7910/DVN/4NVGWA	SSP2	1.9	BC
GHG and air pollutant emissions for SSP2 at 1.9 Watts per square metre	AIM/DS	GHG and air pollutant emissions for SSP2 at 1.9 Watts per square metre for species CH4	AIM-SSPRCP-Emission-SSP2-19-CH4-v.1.0.nc	Harvard Dataverse	doi:10.7910/DVN/4NVGWA	https://doi.org/10.7910/DVN/4NVGWA	SSP2	1.9	CH4
GHG and air pollutant emissions for SSP2 at 1.9 Watts per square metre	AIM/DS	GHG and air pollutant emissions for SSP2 at 1.9 Watts per square metre for species CO	AIM-SSPRCP-Emission-SSP2-19-COE-v.1.0.nc	Harvard Dataverse	doi:10.7910/DVN/4NVGWA	https://doi.org/10.7910/DVN/4NVGWA	SSP2	1.9	CO
GHG and air pollutant emissions for SSP2 at 1.9 Watts per square metre	AIM/DS	GHG and air pollutant emissions for SSP2 at 1.9 Watts per square metre for species NH3	AIM-SSPRCP-Emission-SSP2-19-NH3-v.1.0.nc	Harvard Dataverse	doi:10.7910/DVN/4NVGWA	https://doi.org/10.7910/DVN/4NVGWA	SSP2	1.9	NH3
GHG and air pollutant emissions for SSP2 at 1.9 Watts per square metre	AIM/DS	GHG and air pollutant emissions for SSP2 at 1.9 Watts per square metre for species NOX	AIM-SSPRCP-Emission-SSP2-19-NOX-v.1.0.nc	Harvard Dataverse	doi:10.7910/DVN/4NVGWA	https://doi.org/10.7910/DVN/4NVGWA	SSP2	1.9	NOX
GHG and air pollutant emissions for SSP2 at 1.9 Watts per square metre	AIM/DS	GHG and air pollutant emissions for SSP2 at 1.9 Watts per square metre for species OC	AIM-SSPRCP-Emission-SSP2-19-OCE-v.1.0.nc	Harvard Dataverse	doi:10.7910/DVN/4NVGWA	https://doi.org/10.7910/DVN/4NVGWA	SSP2	1.9	OC
GHG and air pollutant emissions for SSP2 at 1.9 Watts per square metre	AIM/DS	GHG and air pollutant emissions for SSP2 at 1.9 Watts per square metre for species Sulphur	AIM-SSPRCP-Emission-SSP2-19-SO2-v.1.0.nc	Harvard Dataverse	doi:10.7910/DVN/4NVGWA	https://doi.org/10.7910/DVN/4NVGWA	SSP2	1.9	Sulphur
GHG and air pollutant emissions for SSP2 at 1.9 Watts per square metre	AIM/DS	GHG and air pollutant emissions for SSP2 at 1.9 Watts per square metre for species VOC	AIM-SSPRCP-Emission-SSP2-19-VOC-v.1.0.nc	Harvard Dataverse	doi:10.7910/DVN/4NVGWA	https://doi.org/10.7910/DVN/4NVGWA	SSP2	1.9	VOC
GHG and air pollutant emissions for SSP5 at 2.6 Watts per square metre	AIM/DS	GHG and air pollutant emissions for SSP5 at 2.6 Watts per square metre for species BC	AIM-SSPRCP-Emission-SSP5-26-OCE-v.1.0.nc	Harvard Dataverse	doi:10.7910/DVN/4NVGWA	https://doi.org/10.7910/DVN/4NVGWA	SSP5	2.6	BC
GHG and air pollutant emissions for SSP1 at 2.6 Watts per square metre	AIM/DS	GHG and air pollutant emissions for SSP1 at 2.6 Watts per square metre for species CH4	AIM-SSPRCP-Emission-SSP1-26-BCE-v.1.0.nc	Harvard Dataverse	doi:10.7910/DVN/4NVGWA	https://doi.org/10.7910/DVN/4NVGWA	SSP1	2.6	CH4
GHG and air pollutant emissions for SSP1 at 2.6 Watts per square metre	AIM/DS	GHG and air pollutant emissions for SSP1 at 2.6 Watts per square metre for species CO	AIM-SSPRCP-Emission-SSP1-26-CH4-v.1.0.nc	Harvard Dataverse	doi:10.7910/DVN/4NVGWA	https://doi.org/10.7910/DVN/4NVGWA	SSP1	2.6	CO
GHG and air pollutant emissions for SSP1 at 2.6 Watts per square metre	AIM/DS	GHG and air pollutant emissions for SSP1 at 2.6 Watts per square metre for species NH3	AIM-SSPRCP-Emission-SSP1-26-COE-v.1.0.nc	Harvard Dataverse	doi:10.7910/DVN/4NVGWA	https://doi.org/10.7910/DVN/4NVGWA	SSP1	2.6	NH3
GHG and air pollutant emissions for SSP1 at 2.6 Watts per square metre	AIM/DS	GHG and air pollutant emissions for SSP1 at 2.6 Watts per square metre for species NOX	AIM-SSPRCP-Emission-SSP1-26-NH3-v.1.0.nc	Harvard Dataverse	doi:10.7910/DVN/4NVGWA	https://doi.org/10.7910/DVN/4NVGWA	SSP1	2.6	NOX
GHG and air pollutant emissions for SSP1 at 2.6 Watts per square metre	AIM/DS	GHG and air pollutant emissions for SSP1 at 2.6 Watts per square metre for species OC	AIM-SSPRCP-Emission-SSP1-26-NOX-v.1.0.nc	Harvard Dataverse	doi:10.7910/DVN/4NVGWA	https://doi.org/10.7910/DVN/4NVGWA	SSP1	2.6	OC
GHG and air pollutant emissions for SSP1 at 2.6 Watts per square metre	AIM/DS	GHG and air pollutant emissions for SSP1 at 2.6 Watts per square metre for species Sulphur	AIM-SSPRCP-Emission-SSP1-26-OCE-v.1.0.nc	Harvard Dataverse	doi:10.7910/DVN/4NVGWA	https://doi.org/10.7910/DVN/4NVGWA	SSP1	2.6	Sulphur
GHG and air pollutant emissions for SSP1 at 2.6 Watts per square metre	AIM/DS	GHG and air pollutant emissions for SSP1 at 2.6 Watts per square metre for species VOC	AIM-SSPRCP-Emission-SSP1-26-SO2-v.1.0.nc	Harvard Dataverse	doi:10.7910/DVN/4NVGWA	https://doi.org/10.7910/DVN/4NVGWA	SSP1	2.6	VOC
GHG and air pollutant emissions for SSP1 at 2.6 Watts per square metre	AIM/DS	GHG and air pollutant emissions for SSP1 at 2.6 Watts per square metre for species BC	AIM-SSPRCP-Emission-SSP1-26-VOC-v.1.0.nc	Harvard Dataverse	doi:10.7910/DVN/4NVGWA	https://doi.org/10.7910/DVN/4NVGWA	SSP1	2.6	BC
GHG and air pollutant emissions for SSP2 at 2.6 Watts per square metre	AIM/DS	GHG and air pollutant emissions for SSP2 at 2.6 Watts per square metre for species CH4	AIM-SSPRCP-Emission-SSP2-26-BCE-v.1.0.nc	Harvard Dataverse	doi:10.7910/DVN/4NVGWA	https://doi.org/10.7910/DVN/4NVGWA	SSP2	2.6	CH4
GHG and air pollutant emissions for SSP2 at 2.6 Watts per square metre	AIM/DS	GHG and air pollutant emissions for SSP2 at 2.6 Watts per square metre for species CO	AIM-SSPRCP-Emission-SSP2-26-CH4-v.1.0.nc	Harvard Dataverse	doi:10.7910/DVN/4NVGWA	https://doi.org/10.7910/DVN/4NVGWA	SSP2	2.6	CO
GHG and air pollutant emissions for SSP2 at 2.6 Watts per square metre	AIM/DS	GHG and air pollutant emissions for SSP2 at 2.6 Watts per square metre for species NH3	AIM-SSPRCP-Emission-SSP2-26-COE-v.1.0.nc	Harvard Dataverse	doi:10.7910/DVN/4NVGWA	https://doi.org/10.7910/DVN/4NVGWA	SSP2	2.6	NH3
GHG and air pollutant emissions for SSP2 at 2.6 Watts per square metre	AIM/DS	GHG and air pollutant emissions for SSP2 at 2.6 Watts per square metre for species NOX	AIM-SSPRCP-Emission-SSP2-26-NH3-v.1.0.nc	Harvard Dataverse	doi:10.7910/DVN/4NVGWA	https://doi.org/10.7910/DVN/4NVGWA	SSP2	2.6	NOX
GHG and air pollutant emissions for SSP2 at 2.6 Watts per square metre	AIM/DS	GHG and air pollutant emissions for SSP2 at 2.6 Watts per square metre for species OC	AIM-SSPRCP-Emission-SSP2-26-NOX-v.1.0.nc	Harvard Dataverse	doi:10.7910/DVN/4NVGWA	https://doi.org/10.7910/DVN/4NVGWA	SSP2	2.6	OC
GHG and air pollutant emissions for SSP2 at 2.6 Watts per square metre	AIM/DS	GHG and air pollutant emissions for SSP2 at 2.6 Watts per square metre for species Sulphur	AIM-SSPRCP-Emission-SSP2-26-OCE-v.1.0.nc	Harvard Dataverse	doi:10.7910/DVN/4NVGWA	https://doi.org/10.7910/DVN/4NVGWA	SSP2	2.6	Sulphur
GHG and air pollutant emissions for SSP2 at 2.6 Watts per square metre	AIM/DS	GHG and air pollutant emissions for SSP2 at 2.6 Watts per square metre for species VOC	AIM-SSPRCP-Emission-SSP2-26-SO2-v.1.0.nc	Harvard Dataverse	doi:10.7910/DVN/4NVGWA	https://doi.org/10.7910/DVN/4NVGWA	SSP2	2.6	VOC
GHG and air pollutant emissions for SSP2 at 2.6 Watts per square metre	AIM/DS	GHG and air pollutant emissions for SSP2 at 2.6 Watts per square metre for species BC	AIM-SSPRCP-Emission-SSP2-26-VOC-v.1.0.nc	Harvard Dataverse	doi:10.7910/DVN/4NVGWA	https://doi.org/10.7910/DVN/4NVGWA	SSP2	2.6	BC
GHG and air pollutant emissions for SSP4 at 2.6 Watts per square metre	AIM/DS	GHG and air pollutant emissions for SSP4 at 2.6 Watts per square metre for species CH4	AIM-SSPRCP-Emission-SSP4-26-BCE-v.1.0.nc	Harvard Dataverse	doi:10.7910/DVN/4NVGWA	https://doi.org/10.7910/DVN/4NVGWA	SSP4	2.6	CH4
GHG and air pollutant emissions for SSP4 at 2.6 Watts per square metre	AIM/DS	GHG and air pollutant emissions for SSP4 at 2.6 Watts per square metre for species CO	AIM-SSPRCP-Emission-SSP4-26-CH4-v.1.0.nc	Harvard Dataverse	doi:10.7910/DVN/4NVGWA	https://doi.org/10.7910/DVN/4NVGWA	SSP4	2.6	CO
GHG and air pollutant emissions for SSP4 at 2.6 Watts per square metre	AIM/DS	GHG and air pollutant emissions for SSP4 at 2.6 Watts per square metre for species NH3	AIM-SSPRCP-Emission-SSP4-26-COE-v.1.0.nc	Harvard Dataverse	doi:10.7910/DVN/4NVGWA	https://doi.org/10.7910/DVN/4NVGWA	SSP4	2.6	NH3
GHG and air pollutant emissions for SSP4 at 2.6 Watts per square metre	AIM/DS	GHG and air pollutant emissions for SSP4 at 2.6 Watts per square metre for species NOX	AIM-SSPRCP-Emission-SSP4-26-NH3-v.1.0.nc	Harvard Dataverse	doi:10.7910/DVN/4NVGWA	https://doi.org/10.7910/DVN/4NVGWA	SSP4	2.6	NOX
GHG and air pollutant emissions for SSP4 at 2.6 Watts per square metre	AIM/DS	GHG and air pollutant emissions for SSP4 at 2.6 Watts per square metre for species OC	AIM-SSPRCP-Emission-SSP4-26-NOX-v.1.0.nc	Harvard Dataverse	doi:10.7910/DVN/4NVGWA	https://doi.org/10.7910/DVN/4NVGWA	SSP4	2.6	OC
GHG and air pollutant emissions for SSP4 at 2.6 Watts per square metre	AIM/DS	GHG and air pollutant emissions for SSP4 at 2.6 Watts per square metre for species Sulphur	AIM-SSPRCP-Emission-SSP4-26-OCE-v.1.0.nc	Harvard Dataverse	doi:10.7910/DVN/4NVGWA	https://doi.org/10.7910/DVN/4NVGWA	SSP4	2.6	Sulphur
GHG and air pollutant emissions for SSP4 at 2.6 Watts per square metre	AIM/DS	GHG and air pollutant emissions for SSP4 at 2.6 Watts per square metre for species VOC	AIM-SSPRCP-Emission-SSP4-26-SO2-v.1.0.nc	Harvard Dataverse	doi:10.7910/DVN/4NVGWA	https://doi.org/10.7910/DVN/4NVGWA	SSP4	2.6	VOC
GHG and air pollutant emissions for SSP4 at 2.6 Watts per square metre	AIM/DS	GHG and air pollutant emissions for SSP4 at 2.6 Watts per square metre for species BC	AIM-SSPRCP-Emission-SSP4-26-VOC-v.1.0.nc	Harvard Dataverse	doi:10.7910/DVN/4NVGWA	https://doi.org/10.7910/DVN/4NVGWA	SSP4	2.6	BC
GHG and air pollutant emissions for SSP5 at 2.6 Watts per square metre	AIM/DS	GHG and air pollutant emissions for SSP5 at 2.6 Watts per square metre for species CH4	AIM-SSPRCP-Emission-SSP5-26-BCE-v.1.0.nc	Harvard Dataverse	doi:10.7910/DVN/4NVGWA	https://doi.org/10.7910/DVN/4NVGWA	SSP5	2.6	CH4
GHG and air pollutant emissions for SSP5 at 2.6 Watts per square metre	AIM/DS	GHG and air pollutant emissions for SSP5 at 2.6 Watts per square metre for species CO	AIM-SSPRCP-Emission-SSP5-26-CH4-v.1.0.nc	Harvard Dataverse	doi:10.7910/DVN/4NVGWA	https://doi.org/10.7910/DVN/4NVGWA	SSP5	2.6	CO
GHG and air pollutant emissions for SSP5 at 2.6 Watts per square metre	AIM/DS	GHG and air pollutant emissions for SSP5 at 2.6 Watts per square metre for species NH3	AIM-SSPRCP-Emission-SSP5-26-COE-v.1.0.nc	Harvard Dataverse	doi:10.7910/DVN/4NVGWA	https://doi.org/10.7910/DVN/4NVGWA	SSP5	2.6	NH3
GHG and air pollutant emissions for SSP5 at 2.6 Watts per square metre	AIM/DS	GHG and air pollutant emissions for SSP5 at 2.6 Watts per square metre for species NOX	AIM-SSPRCP-Emission-SSP5-26-NH3-v.1.0.nc	Harvard Dataverse	doi:10.7910/DVN/4NVGWA	https://doi.org/10.7910/DVN/4NVGWA	SSP5	2.6	NOX
GHG and air pollutant emissions for SSP5 at 2.6 Watts per square metre	AIM/DS	GHG and air pollutant emissions for SSP5 at 2.6 Watts per square metre for species OC	AIM-SSPRCP-Emission-SSP5-26-NOX-v.1.0.nc	Harvard Dataverse	doi:10.7910/DVN/4NVGWA	https://doi.org/10.7910/DVN/4NVGWA	SSP5	2.6	OC
GHG and air pollutant emissions for SSP5 at 2.6 Watts per square metre	AIM/DS	GHG and air pollutant emissions for SSP5 at 2.6 Watts per square metre for species Sulphur	AIM-SSPRCP-Emission-SSP5-26-SO2-v.1.0.nc	Harvard Dataverse	doi:10.7910/DVN/4NVGWA	https://doi.org/10.7910/DVN/4NVGWA	SSP5	2.6	Sulphur
GHG and air pollutant emissions for SSP5 at 2.6 Watts per square metre	AIM/DS	GHG and air pollutant emissions for SSP5 at 2.6 Watts per square metre for species VOC	AIM-SSPRCP-Emission-SSP5-26-VOC-v.1.0.nc	Harvard Dataverse	doi:10.7910/DVN/4NVGWA	https://doi.org/10.7910/DVN/4NVGWA	SSP5	2.6	VOC
GHG and air pollutant emissions for SSP1 at 3.4 Watts per square metre	AIM/DS	GHG and air pollutant emissions for SSP1 at 3.4 Watts per square metre for species BC	AIM-SSPRCP-Emission-SSP1-34-BCE-v.1.0.nc	Harvard Dataverse	doi:10.7910/DVN/4NVGWA	https://doi.org/10.7910/DVN/4NVGWA	SSP1	3.4	BC
GHG and air pollutant emissions for SSP1 at 3.4 Watts per square metre	AIM/DS	GHG and air pollutant emissions for SSP1 at 3.4 Watts per square metre for species CH4	AIM-SSPRCP-Emission-SSP1-34-CH4-v.1.0.nc	Harvard Dataverse	doi:10.7910/DVN/4NVGWA	https://doi.org/10.7910/DVN/4NVGWA	SSP1	3.4	CH4
GHG and air pollutant emissions for SSP1 at 3.4 Watts per square metre	AIM/DS	GHG and air pollutant emissions for SSP1 at 3.4 Watts per square metre for species CO	AIM-SSPRCP-Emission-SSP1-34-COE-v.1.0.nc	Harvard Dataverse	doi:10.7910/DVN/4NVGWA	https://doi.org/10.7910/DVN/4NVGWA	SSP1	3.4	CO
GHG and air pollutant emissions for SSP1 at 3.4 Watts per square metre	AIM/DS	GHG and air pollutant emissions for SSP1 at 3.4 Watts per square metre for species NH3	AIM-SSPRCP-Emission-SSP1-34-NH3-v.1.0.nc	Harvard Dataverse	doi:10.7910/DVN/4NVGWA	https://doi.org/10.7910/DVN/4NVGWA	SSP1	3.4	NH3
GHG and air pollutant emissions for SSP1 at 3.4 Watts per square metre	AIM/DS	GHG and air pollutant emissions for SSP1 at 3.4 Watts per square metre for species NOX	AIM-SSPRCP-Emission-SSP1-34-NOX-v.1.0.nc	Harvard Dataverse	doi:10.7910/DVN/4NVGWA	https://doi.org/10.7910/DVN/4NVGWA	SSP1	3.4	NOX
GHG and air pollutant emissions for SSP1 at 3.4 Watts per square metre	AIM/DS	GHG and air pollutant emissions for SSP1 at 3.4 Watts per square metre for species OC	AIM-SSPRCP-Emission-SSP1-34-OCE-v.1.0.nc	Harvard Dataverse	doi:10.7910/DVN/4NVGWA	https://doi.org/10.7910/DVN/4NVGWA	SSP1	3.4	OC
GHG and air pollutant emissions for SSP1 at 3.4 Watts per square metre	AIM/DS	GHG and air pollutant emissions for SSP1 at 3.4 Watts per square metre for species Sulphur	AIM-SSPRCP-Emission-SSP1-34-SO2-v.1.0.nc	Harvard Dataverse	doi:10.7910/DVN/4NVGWA	https://doi.org/10.7910/DVN/4NVGWA	SSP1	3.4	Sulphur
GHG and air pollutant emissions for SSP1 at 3.4 Watts per square metre	AIM/DS	GHG and air pollutant emissions for SSP1 at 3.4 Watts per square metre for species VOC	AIM-SSPRCP-Emission-SSP1-34-VOC-v.1.0.nc	Harvard Dataverse	doi:10.7910/DVN/4NVGWA	https://doi.org/10.7910/DVN/4NVGWA	SSP1	3.4	VOC
GHG and air pollutant emissions for SSP2 at 3.4 Watts per square metre	AIM/DS	GHG and air pollutant emissions for SSP2 at 3.4 Watts per square metre for species BC	AIM-SSPRCP-Emission-SSP2-34-BCE-v.1.0.nc	Harvard Dataverse	doi:10.7910/DVN/4NVGWA	https://doi.org/10.7910/DVN/4NVGWA	SSP2	3.4	BC
GHG and air pollutant emissions for SSP2 at 3.4 Watts per square metre	AIM/DS	GHG and air pollutant emissions for SSP2 at 3.4 Watts per square metre for species CH4	AIM-SSPRCP-Emission-SSP2-34-CH4-v.1.0.nc	Harvard Dataverse	doi:10.7910/DVN/4NVGWA	https://doi.org/10.7910/DVN/4NVGWA	SSP2	3.4	CH4
GHG and air pollutant emissions for SSP2 at 3.4 Watts per square metre	AIM/DS	GHG and air pollutant emissions for SSP2 at 3.4 Watts per square metre for species CO	AIM-SSPRCP-Emission-SSP2-34-COE-v.1.0.nc	Harvard Dataverse	doi:10.7910/DVN/4NVGWA	https://doi.org/10.7910/DVN/4NVGWA	SSP2	3.4	CO
GHG and air pollutant emissions for SSP2 at 3.4 Watts per square metre	AIM/DS	GHG and air pollutant emissions for SSP2 at 3.4 Watts per square metre for species NH3	AIM-SSPRCP-Emission-SSP2-34-NH3-v.1.0.nc	Harvard Dataverse	doi:10.7910/DVN/4NVGWA	https://doi.org/10.7910/DVN/4NVGWA	SSP2	3.4	NH3
GHG and air pollutant emissions for SSP2 at 3.4 Watts per square metre	AIM/DS	GHG and air pollutant emissions for SSP2 at 3.4 Watts per square metre for species NOX	AIM-SSPRCP-Emission-SSP2-34-NOX-v.1.0.nc	Harvard Dataverse	doi:10.7910/DVN/4NVGWA	https://doi.org/10.7910/DVN/4NVGWA	SSP2	3.4	NOX
GHG and air pollutant emissions for SSP2 at 3.4 Watts per square metre	AIM/DS	GHG and air pollutant emissions for SSP2 at 3.4 Watts per square metre for species OC	AIM-SSPRCP-Emission-SSP2-34-OCE-v.1.0.nc	Harvard Dataverse	doi:10.7910/DVN/4NVGWA	https://doi.org/10.7910/DVN/4NVGWA	SSP2	3.4	OC
GHG and air pollutant emissions for SSP2 at 3.4 Watts per square metre	AIM/DS	GHG and air pollutant emissions for SSP2 at 3.4 Watts per square metre for species Sulphur	AIM-SSPRCP-Emission-SSP2-34-SO2-v.1.0.nc	Harvard Dataverse	doi:10.7910/DVN/4NVGWA	https://doi.org/10.7910/DVN/4NVGWA	SSP2	3.4	Sulphur
GHG and air pollutant emissions for SSP2 at 3.4 Watts per square metre	AIM/DS	GHG and air pollutant emissions for SSP2 at 3.4 Watts per square metre for species VOC	AIM-SSPRCP-Emission-SSP2-34-VOC-v.1.0.nc	Harvard Dataverse	doi:10.7910/DVN/4NVGWA	https://doi.org/10.7910/DVN/4NVGWA	SSP2	3.4	VOC
GHG and air pollutant emissions for SSP1 at 3.4 Watts per square metre	AIM/DS	GHG and air pollutant emissions for SSP1 at 3.4 Watts per square metre for species BC	AIM-SSPRCP-Emission-SSP3-34-BCE-v.1.0.nc	Harvard Dataverse	doi:10.7910/DVN/4NVGWA	https://doi.org/10.7910/DVN/4NVGWA	SSP1	3.4	BC
GHG and air pollutant emissions for SSP1 at 3.4 Watts per square metre	AIM/DS	GHG and air pollutant emissions for SSP1 at 3.4 Watts per square metre for species CH4	AIM-SSPRCP-Emission-SSP3-34-CH4-v.1.0.nc	Harvard Dataverse	doi:10.7910/DVN/4NVGWA	https://doi.org/10.7910/DVN/4NVGWA	SSP1	3.4	CH4
GHG and air pollutant emissions for SSP1 at 3.4 Watts per square metre	AIM/DS	GHG and air pollutant emissions for SSP1 at 3.4 Watts per square metre for species CO	AIM-SSPRCP-Emission-SSP3-34-COE-v.1.0.nc	Harvard Dataverse	doi:10.7910/DVN/4NVGWA	https://doi.org/10.7910/DVN/4NVGWA	SSP1	3.4	CO
GHG and air pollutant emissions for SSP1 at 3.4 Watts per square metre	AIM/DS	GHG and air pollutant emissions for SSP1 at 3.4 Watts per square metre for species NH3	AIM-SSPRCP-Emission-SSP3-34-NH3-v.1.0.nc	Harvard Dataverse	doi:10.7910/DVN/4NVGWA	https://doi.org/10.7910/DVN/4NVGWA	SSP1	3.4	NH3
GHG and air pollutant emissions for SSP1 at 3.4 Watts per square metre	AIM/DS	GHG and air pollutant emissions for SSP1 at 3.4 Watts per square metre for species NOX	AIM-SSPRCP-Emission-SSP3-34-NOX-v.1.0.nc	Harvard Dataverse	doi:10.7910/DVN/4NVGWA	https://doi.org/10.7910/DVN/4NVGWA	SSP1	3.4	NOX
GHG and air pollutant emissions for SSP1 at 3.4 Watts per square metre	AIM/DS	GHG and air pollutant emissions for SSP1 at 3.4 Watts per square metre for species OC	AIM-SSPRCP-Emission-SSP3-34-OCE-v.1.0.nc	Harvard Dataverse	doi:10.7910/DVN/4NVGWA	https://doi.org/10.7910/DVN/4NVGWA	SSP1	3.4	OC
GHG and air pollutant emissions for SSP1 at 3.4 Watts per square metre	AIM/DS	GHG and air pollutant emissions for SSP1 at 3.4 Watts per square metre for species Sulphur	AIM-SSPRCP-Emission-SSP3-34-SO2-v.1.0.nc	Harvard Dataverse	doi:10.7910/DVN/4NVGWA	https://doi.org/10.7910/DVN/4NVGWA	SSP1	3.4	Sulphur
GHG and air pollutant emissions for SSP1 at 3.4 Watts per square metre	AIM/DS	GHG and air pollutant emissions for SSP1 at 3.4 Watts per square metre for species VOC	AIM-SSPRCP-Emission-SSP3-34-VOC-v.1.0.nc	Harvard Dataverse	doi:10.7910/DVN/4NVGWA	https://doi.org/10.7910/DVN/4NVGWA	SSP1	3.4	VOC
GHG and air pollutant emissions for SSP4 at 3.4 Watts per square metre	AIM/DS	GHG and air pollutant emissions for SSP4 at 3.4 Watts per square metre for species BC	AIM-SSPRCP-Emission-SSP4-34-BCE-v.1.0.nc	Harvard Dataverse	doi:10.7910/DVN/4NVGWA	https://doi.org/10.7910/DVN/4NVGWA	SSP4	3.4	BC
GHG and air pollutant emissions for SSP4 at 3.4 Watts per square metre	AIM/DS	GHG and air pollutant emissions for SSP4 at 3.4 Watts per square metre for species CH4	AIM-SSPRCP-Emission-SSP4-34-CH4-v.1.0.nc	Harvard Dataverse	doi:10.7910/DVN/4NVGWA	https://doi.org/10.7910/DVN/4NVGWA	SSP4	3.4	CH4
GHG and air pollutant emissions for SSP4 at 3.4 Watts per square metre	AIM/DS	GHG and air pollutant emissions for SSP4 at 3.4 Watts per square metre for species CO	AIM-SSPRCP-Emission-SSP4-34-COE-v.1.0.nc	Harvard Dataverse	doi:10.7910/DVN/4NVGWA	https://doi.org/10.7910/DVN/4NVGWA	SSP4	3.4	CO
GHG and air pollutant emissions for SSP4 at 3.4 Watts per square metre	AIM/DS	GHG and air pollutant emissions for SSP4 at 3.4 Watts per square metre for species NH3	AIM-SSPRCP-Emission-SSP4-34-NH3-v.1.0.nc	Harvard Dataverse	doi:10.7910/DVN/4NVGWA	https://doi.org/10.7910/DVN/4NVGWA	SSP4	3.4	NH3
GHG and air pollutant emissions for SSP4 at 3.4 Watts per square metre	AIM/DS	GHG and air pollutant emissions for SSP4 at 3.4 Watts per square metre for species NOX	AIM-SSPRCP-Emission-SSP4-34-NOX-v.1.0.nc	Harvard Dataverse	doi:10.7910/DVN/4NVGWA	https://doi.org/10.7910/DVN/4NVGWA	SSP4	3.4	NOX
GHG and air pollutant emissions for SSP4 at 3.4 Watts per square metre	AIM/DS	GHG and air pollutant emissions for SSP4 at 3.4 Watts per square metre for species OC	AIM-SSPRCP-Emission-SSP4-34-OCE-v.1.0.nc	Harvard Dataverse	doi:10.7910/DVN/4NVGWA	https://doi.org/10.7910/DVN/4NVGWA	SSP4	3.4	OC
GHG and air pollutant emissions for SSP4 at 3.4 Watts per square metre	AIM/DS	GHG and air pollutant emissions for SSP4 at 3.4 Watts per square metre for species Sulphur	AIM-SSPRCP-Emission-SSP4-34-SO2-v.1.0.nc	Harvard Dataverse	doi:10.7910/DVN/4NVGWA	https://doi.org/10.7910/DVN/4NVGWA	SSP4	3.4	Sulphur
GHG and air pollutant emissions for SSP4 at 3.4 Watts per square metre	AIM/DS	GHG and air pollutant emissions for SSP4 at 3.4 Watts per square metre for species VOC	AIM-SSPRCP-Emission-SSP4-34-VOC-v.1.0.nc	Harvard Dataverse	doi:10.7910/DVN/4NVGWA	https://doi.org/10.7910/DVN/4NVGWA	SSP4	3.4	VOC
GHG and air pollutant emissions for SSP5 at 3.4 Watts per square metre	AIM/DS	GHG and air pollutant emissions for SSP5 at 3.4 Watts per square metre for species BC	AIM-SSPRCP-Emission-SSP5-34-BCE-v.1.0.nc	Harvard Dataverse	doi:10.7910/DVN/4NVGWA	https://doi.org/10.7910/DVN/4NVGWA	SSP5	3.4	BC
GHG and air pollutant emissions for SSP5 at 3.4 Watts per square metre	AIM/DS	GHG and air pollutant emissions for SSP5 at 3.4 Watts per square metre for species CH4	AIM-SSPRCP-Emission-SSP5-34-CH4-v.1.0.nc	Harvard Dataverse	doi:10.7910/DVN/4NVGWA	https://doi.org/10.7910/DVN/4NVGWA	SSP5	3.4	CH4
GHG and air pollutant emissions for SSP5 at 3.4 Watts per square metre	AIM/DS	GHG and air pollutant emissions for SSP5 at 3.4 Watts per square metre for species CO	AIM-SSPRCP-Emission-SSP5-34-COE-v.1.0.nc	Harvard Dataverse	doi:10.7910/DVN/4NVGWA	https://doi.org/10.7910/DVN/4NVGWA	SSP5	3.4	CO
GHG and air pollutant emissions for SSP5 at 3.4 Watts per square metre	AIM/DS	GHG and air pollutant emissions for SSP5 at 3.4 Watts per square metre for species NH3	AIM-SSPRCP-Emission-SSP5-34-NH3-v.1.0.nc	Harvard Dataverse	doi:10.7910/DVN/4NVGWA	https://doi.org/10.7910/DVN/4NVGWA	SSP5	3.4	NH3
GHG and air pollutant emissions for SSP5 at 3.4 Watts per square metre	AIM/DS	GHG and air pollutant emissions for SSP5 at 3.4 Watts per square metre for species NOX	AIM-SSPRCP-Emission-SSP5-34-NOX-v.1.0.nc	Harvard Dataverse	doi:10.7910/DVN/4NVGWA	https://doi.org/10.7910/DVN/4NVGWA	SSP5	3.4	NOX
GHG and air pollutant emissions for SSP5 at 3.4 Watts per square metre	AIM/DS	GHG and air pollutant emissions for SSP5 at 3.4 Watts per square metre for species OC	AIM-SSPRCP-Emission-SSP5-34-OCE-v.1.0.nc	Harvard Dataverse	doi:10.7910/DVN/4NVGWA	https://doi.org/10.7910/DVN/4NVGWA	SSP5	3.4	OC
GHG and air pollutant emissions for SSP5 at 3.4 Watts per square metre	AIM/DS	GHG and air pollutant emissions for SSP5 at 3.4 Watts per square metre for species Sulphur	AIM-SSPRCP-Emission-SSP5-34-SO2-v.1.0.nc	Harvard Dataverse	doi:10.7910/DVN/4NVGWA	https://doi.org/10.7910/DVN/4NVGWA	SSP5	3.4	Sulphur
GHG and air pollutant emissions for SSP5 at 3.4 Watts per square metre	AIM/DS	GHG and air pollutant emissions for SSP5 at 3.4 Watts per square metre for species VOC	AIM-SSPRCP-Emission-SSP5-34-VOC-v.1.0.nc	Harvard Dataverse	doi:10.7910/DVN/4NVGWA	https://doi.org/10.7910/DVN/4NVGWA	SSP5	3.4	VOC
GHG and air pollutant emissions for SSP1 at 4.5 Watts per square metre	AIM/DS	GHG and air pollutant emissions for SSP1 at 4.5 Watts per square metre for species BC	AIM-SSPRCP-Emission-SSP1-45-BCE-v.1.0.nc	Harvard Dataverse	doi:10.7910/DVN/4NVGWA	https://doi.org/10.7910/DVN/4NVGWA	SSP1	4.5	BC
GHG and air pollutant emissions for SSP1 at 4.5 Watts per square metre	AIM/DS	GHG and air pollutant emissions for SSP1 at 4.5 Watts per square metre for species CH4	AIM-SSPRCP-Emission-SSP1-45-CH4-v.1.0.nc	Harvard Dataverse	doi:10.7910/DVN/4NVGWA	https://doi.org/10.7910/DVN/4NVGWA	SSP1	4.5	CH4
GHG and air pollutant emissions for SSP1 at 4.5 Watts per square metre	AIM/DS	GHG and air pollutant emissions for SSP1 at 4.5 Watts per square metre for species CO	AIM-SSPRCP-Emission-SSP1-45-COE-v.1.0.nc	Harvard Dataverse	doi:10.7910/DVN/4NVGWA	https://doi.org/10.7910/DVN/4NVGWA	SSP1	4.5	CO
GHG and air pollutant emissions for SSP1 at 4.5 Watts per square metre	AIM/DS	GHG and air pollutant emissions for SSP1 at 4.5 Watts per square metre for species NH3	AIM-SSPRCP-Emission-SSP1-45-NH3-v.1.0.nc	Harvard Dataverse	doi:10.7910/DVN/4NVGWA	https://doi.org/10.7910/DVN/4NVGWA	SSP1	4.5	NH3
GHG and air pollutant emissions for SSP1 at 4.5 Watts per square metre	AIM/DS	GHG and air pollutant emissions for SSP1 at 4.5 Watts per square metre for species NOX	AIM-SSPRCP-Emission-SSP1-45-NOX-v.1.0.nc	Harvard Dataverse	doi:10.7910/DVN/4NVGWA	https://doi.org/10.7910/DVN/4NVGWA	SSP1	4.5	NOX
GHG and air pollutant emissions for SSP1 at 4.5 Watts per square metre	AIM/DS	GHG and air pollutant emissions for SSP1 at 4.5 Watts per square metre for species OC	AIM-SSPRCP-Emission-SSP1-45-OCE-v.1.0.nc	Harvard Dataverse	doi:10.7910/DVN/4NVGWA	https://doi.org/10.7910/DVN/4NVGWA	SSP1	4.5	OC
GHG and air pollutant emissions for SSP1 at 4.5 Watts per square metre	AIM/DS	GHG and air pollutant emissions for SSP1 at 4.5 Watts per square metre for species Sulphur	AIM-SSPRCP-Emission-SSP1-45-SO2-v.1.0.nc	Harvard Dataverse	doi:10.7910/DVN/4NVGWA	https://doi.org/10.7910/DVN/4NVGWA	SSP1	4.5	Sulphur
GHG and air pollutant emissions for SSP1 at 4.5 Watts per square metre	AIM/DS	GHG and air pollutant emissions for SSP1 at 4.5 Watts per square metre for species VOC	AIM-SSPRCP-Emission-SSP1-45-VOC-v.1.0.nc	Harvard Dataverse	doi:10.7910/DVN/4NVGWA	https://doi.org/10.7910/DVN/4NVGWA	SSP1	4.5	VOC
GHG and air pollutant emissions for SSP2 at 4.5 Watts per square metre	AIM/DS	GHG and air pollutant emissions for SSP2 at 4.5 Watts per square metre for species BC	AIM-SSPRCP-Emission-SSP2-45-BCE-v.1.0.nc	Harvard Dataverse	doi:10.7910/DVN/4NVGWA	https://doi.org/10.7910/DVN/4NVGWA	SSP2	4.5	BC
GHG and air pollutant emissions for SSP2 at 4.5 Watts per square metre	AIM/DS	GHG and air pollutant emissions for SSP2 at 4.5 Watts per square metre for species CH4	AIM-SSPRCP-Emission-SSP2-45-CH4-v.1.0.nc	Harvard Dataverse	doi:10.7910/DVN/4NVGWA	https://doi.org/10.7910/DVN/4NVGWA	SSP2	4.5	CH4
GHG and air pollutant emissions for SSP2 at 4.5 Watts per square metre	AIM/DS	GHG and air pollutant emissions for SSP2 at 4.5 Watts per square metre for species CO	AIM-SSPRCP-Emission-SSP2-45-COE-v.1.0.nc	Harvard Dataverse	doi:10.7910/DVN/4NVGWA	https://doi.org/10.7910/DVN/4NVGWA	SSP2	4.5	CO
GHG and air pollutant emissions for SSP2 at 4.5 Watts per square metre	AIM/DS	GHG and air pollutant emissions for SSP2 at 4.5 Watts per square metre for species NH3	AIM-SSPRCP-Emission-SSP2-45-NH3-v.1.0.nc	Harvard Dataverse	doi:10.7910/DVN/4NVGWA	https://doi.org/10.7910/DVN/4NVGWA	SSP2	4.5	NH3
GHG and air pollutant emissions for SSP2 at 4.5 Watts per square metre	AIM/DS	GHG and air pollutant emissions for SSP2 at 4.5 Watts per square metre for species NOX	AIM-SSPRCP-Emission-SSP2-45-NOX-v.1.0.nc	Harvard Dataverse	doi:10.7910/DVN/4NVGWA	https://doi.org/10.7910/DVN/4NVGWA	SSP2	4.5	NOX
GHG and air pollutant emissions for SSP2 at 4.5 Watts per square metre	AIM/DS	GHG and air pollutant emissions for SSP2 at 4.5 Watts per square metre for species OC	AIM-SSPRCP-Emission-SSP2-45-OCE-v.1.0.nc	Harvard Dataverse	doi:10.7910/DVN/4NVGWA	https://doi.org/10.7910/DVN/4NVGWA	SSP2	4.5	OC
GHG and air pollutant emissions for SSP2 at 4.5 Watts per square metre	AIM/DS	GHG and air pollutant emissions for SSP2 at 4.5 Watts per square metre for species Sulphur	AIM-SSPRCP-Emission-SSP2-45-SO2-v.1.0.nc	Harvard Dataverse	doi:10.7910/DVN/4NVGWA	https://doi.org/10.7910/DVN/4NVGWA	SSP2	4.5	Sulphur
GHG and air pollutant emissions for SSP2 at 4.5 Watts per square metre	AIM/DS	GHG and air pollutant emissions for SSP2 at 4.5 Watts per square metre for species VOC	AIM-SSPRCP-Emission-SSP2-45-VOC-v.1.0.nc	Harvard Dataverse	doi:10.7910/DVN/4NVGWA	https://doi.org/10.7910/DVN/4NVGWA	SSP2	4.5	VOC
GHG and air pollutant emissions for SSP1 at 4.5 Watts per square metre	AIM/DS	GHG and air pollutant emissions for SSP1 at 4.5 Watts per square metre for species BC	AIM-SSPRCP-Emission-SSP3-45-BCE-v.1.0.nc	Harvard Dataverse	doi:10.7910/DVN/4NVGWA	https://doi.org/10.7910/DVN/4NVGWA	SSP1	4.5	BC
GHG and air pollutant emissions for SSP1 at 4.5 Watts per square metre	AIM/DS	GHG and air pollutant emissions for SSP1 at 4.5 Watts per square metre for species CH4	AIM-SSPRCP-Emission-SSP3-45-CH4-v.1.0.nc	Harvard Dataverse	doi:10.7910/DVN/4NVGWA	https://doi.org/10.7910/DVN/4NVGWA	SSP1	4.5	CH4
GHG and air pollutant emissions for SSP1 at 4.5 Watts per square metre	AIM/DS	GHG and air pollutant emissions for SSP1 at 4.5 Watts per square metre for species CO	AIM-SSPRCP-Emission-SSP3-45-COE-v.1.0.nc	Harvard Dataverse	doi:10.7910/DVN/4NVGWA	https://doi.org/10.7910/DVN/4NVGWA	SSP1	4.5	CO
GHG and air pollutant emissions for SSP1 at 4.5 Watts per square metre	AIM/DS	GHG and air pollutant emissions for SSP1 at 4.5 Watts per square metre for species NH3	AIM-SSPRCP-Emission-SSP3-45-NH3-v.1.0.nc	Harvard Dataverse	doi:10.7910/DVN/4NVGWA	https://doi.org/10.7910/DVN/4NVGWA	SSP1	4.5	NH3
GHG and air pollutant emissions for SSP1 at 4.5 Watts per square metre	AIM/DS	GHG and air pollutant emissions for SSP1 at 4.5 Watts per square metre for species NOX	AIM-SSPRCP-Emission-SSP3-45-NOX-v.1.0.nc	Harvard Dataverse	doi:10.7910/DVN/4NVGWA	https://doi.org/10.7910/DVN/4NVGWA	SSP1	4.5	NOX
GHG and air pollutant emissions for SSP1 at 4.5 Watts per square metre	AIM/DS	GHG and air pollutant emissions for SSP1 at 4.5 Watts per square metre for species OC	AIM-SSPRCP-Emission-SSP3-45-OCE-v.1.0.nc	Harvard Dataverse	doi:10.7910/DVN/4NVGWA	https://doi.org/10.7910/DVN/4NVGWA	SSP1	4.5	OC
GHG and air pollutant emissions for SSP1 at 4.5 Watts per square metre	AIM/DS	GHG and air pollutant emissions for SSP1 at 4.5 Watts per square metre for species Sulphur	AIM-SSPRCP-Emission-SSP3-45-SO2-v.1.0.nc	Harvard Dataverse	doi:10.7910/DVN/4NVGWA	https://doi.org/10.7910/DVN/4NVGWA	SSP1	4.5	Sulphur
GHG and air pollutant emissions for SSP1 at 4.5 Watts per square metre	AIM/DS	GHG and air pollutant emissions for SSP1 at 4.5 Watts per square metre for species VOC	AIM-SSPRCP-Emission-SSP3-45-VOC-v.1.0.nc	Harvard Dataverse	doi:10.7910/DVN/4NVGWA	https://doi.org/10.7910/DVN/4NVGWA	SSP1	4.5	VOC
GHG and air pollutant emissions for SSP4 at 4.5 Watts per square metre	AIM/DS	GHG and air pollutant emissions for SSP4 at 4.5 Watts per square metre for species BC	AIM-SSPRCP-Emission-SSP4-45-BCE-v.1.0.nc	Harvard Dataverse	doi:10.7910/DVN/4NVGWA	https://doi.org/10.7910/DVN/4NVGWA	SSP4	4.5	BC
GHG and air pollutant emissions for SSP4 at 4.5 Watts per square metre	AIM/DS	GHG and air pollutant emissions for SSP4 at 4.5 Watts per square metre for species CH4	AIM-SSPRCP-Emission-SSP4-45-CH4-v.1.0.nc	Harvard Dataverse	doi:10.7910/DVN/4NVGWA	https://doi.org/10.7910/DVN/4NVGWA	SSP4	4.5	CH4
GHG and air pollutant emissions for SSP4 at 4.5 Watts per square metre	AIM/DS	GHG and air pollutant emissions for SSP4 at 4.5 Watts per square metre for species CO	AIM-SSPRCP-Emission-SSP4-45-COE-v.1.0.nc	Harvard Dataverse	doi:10.7910/DVN/4NVGWA	https://doi.org/10.7910/DVN/4NVGWA	SSP4	4.5	CO
GHG and air pollutant emissions for SSP4 at 4.5 Watts per square metre	AIM/DS	GHG and air pollutant emissions for SSP4 at 4.5 Watts per square metre for species NH3	AIM-SSPRCP-Emission-SSP4-45-NH3-v.1.0.nc	Harvard Dataverse	doi:10.7910/DVN/4NVGWA	https://doi.org/10.7910/DVN/4NVGWA	SSP4	4.5	NH3
GHG and air pollutant emissions for SSP4 at 4.5 Watts per square metre	AIM/DS	GHG and air pollutant emissions for SSP4 at 4.5 Watts per square metre for species NOX	AIM-SSPRCP-Emission-SSP4-45-NOX-v.1.0.nc	Harvard Dataverse	doi:10.7910/DVN/4NVGWA	https://doi.org/10.7910/DVN/4NVGWA	SSP4	4.5	NOX
GHG and air pollutant emissions for SSP4 at 4.5 Watts per square metre	AIM/DS	GHG and air pollutant emissions for SSP4 at 4.5 Watts per square metre for species OC	AIM-SSPRCP-Emission-SSP4-45-OCE-v.1.0.nc	Harvard Dataverse	doi:10.7910/DVN/4NVGWA	https://doi.org/10.7910/DVN/4NVGWA	SSP4	4.5	OC
GHG and air pollutant emissions for SSP4 at 4.5 Watts per square metre	AIM/DS	GHG and air pollutant emissions for SSP4 at 4.5 Watts per square metre for species Sulphur	AIM-SSPRCP-Emission-SSP4-45-SO2-v.1.0.nc	Harvard Dataverse	doi:10.7910/DVN/4NVGWA	https://doi.org/10.7910/DVN/4NVGWA	SSP4	4.5	Sulphur
GHG and air pollutant emissions for SSP4 at 4.5 Watts per square metre	AIM/DS	GHG and air pollutant emissions for SSP4 at 4.5 Watts per square metre for species VOC	AIM-SSPRCP-Emission-SSP4-45-VOC-v.1.0.nc	Harvard Dataverse	doi:10.7910/DVN/4NVGWA	https://doi.org/10.7910/DVN/4NVGWA	SSP4	4.5	VOC
GHG and air pollutant emissions for SSP5 at 4.5 Watts per square metre	AIM/DS	GHG and air pollutant emissions for SSP5 at 4.5 Watts per square metre for species BC	AIM-SSPRCP-Emission-SSP5-45-BCE-v.1.0.nc	Harvard Dataverse	doi:10.7910/DVN/4NVGWA	https://doi.org/10.7910/DVN/4NVGWA	SSP5	4.5	BC
GHG and air pollutant emissions for SSP5 at 4.5 Watts per square metre	AIM/DS	GHG and air pollutant emissions for SSP5 at 4.5 Watts per square metre for species CH4	AIM-SSPRCP-Emission-SSP5-45-CH4-v.1.0.nc	Harvard Dataverse	doi:10.7910/DVN/4NVGWA	https://doi.org/10.7910/DVN/4NVGWA	SSP5	4.5	CH4
GHG and air pollutant emissions for SSP5 at 4.5 Watts per square metre	AIM/DS	GHG and air pollutant emissions for SSP5 at 4.5 Watts per square metre for species CO	AIM-SSPRCP-Emission-SSP5-45-COE-v.1.0.nc	Harvard Dataverse	doi:10.7910/DVN/4NVGWA	https://doi.org/10.7910/DVN/4NVGWA	SSP5	4.5	CO
GHG and air pollutant emissions for SSP5 at 4.5 Watts per square metre	AIM/DS	GHG and air pollutant emissions for SSP5 at 4.5 Watts per square metre for species NH3	AIM-SSPRCP-Emission-SSP5-45-NH3-v.1.0.nc	Harvard Dataverse	doi:10.7910/DVN/4NVGWA	https://doi.org/10.7910/DVN/4NVGWA	SSP5	4.5	NH3
GHG and air pollutant emissions for SSP5 at 4.5 Watts per square metre	AIM/DS	GHG and air pollutant emissions for SSP5 at 4.5 Watts per square metre for species NOX	AIM-SSPRCP-Emission-SSP5-45-NOX-v.1.0.nc	Harvard Dataverse	doi:10.7910/DVN/4NVGWA	https://doi.org/10.7910/DVN/4NVGWA	SSP5	4.5	NOX
GHG and air pollutant emissions for SSP5 at 4.5 Watts per square metre	AIM/DS	GHG and air pollutant emissions for SSP5 at 4.5 Watts per square metre for species OC	AIM-SSPRCP-Emission-SSP5-45-OCE-v.1.0.nc	Harvard Dataverse	doi:10.7910/DVN/4NVGWA	https://doi.org/10.7910/DVN/4NVGWA	SSP5	4.5	OC
GHG and air pollutant emissions for SSP5 at 4.5 Watts per square metre	AIM/DS	GHG and air pollutant emissions for SSP5 at 4.5 Watts per square metre for species Sulphur	AIM-SSPRCP-Emission-SSP5-45-SO2-v.1.0.nc	Harvard Dataverse	doi:10.7910/DVN/4NVGWA	https://doi.org/10.7910/DVN/4NVGWA	SSP5	4.5	Sulphur
GHG and air pollutant emissions for SSP5 at 4.5 Watts per square metre	AIM/DS	GHG and air pollutant emissions for SSP5 at 4.5 Watts per square metre for species VOC	AIM-SSPRCP-Emission-SSP5-45-VOC-v.1.0.nc	Harvard Dataverse	doi:10.7910/DVN/4NVGWA	https://doi.org/10.7910/DVN/4NVGWA	SSP5	4.5	VOC
GHG and air pollutant emissions for SSP2 at 6 Watts per square metre	AIM/DS	GHG and air pollutant emissions for SSP2 at 6 Watts per square metre for species BC	AIM-SSPRCP-Emission-SSP2-60-BCE-v.1.0.nc	Harvard Dataverse	doi:10.7910/DVN/4NVGWA	https://doi.org/10.7910/DVN/4NVGWA	SSP2	6	BC
GHG and air pollutant emissions for SSP2 at 6 Watts per square metre	AIM/DS	GHG and air pollutant emissions for SSP2 at 6 Watts per square metre for species CH4	AIM-SSPRCP-Emission-SSP2-60-CH4-v.1.0.nc	Harvard Dataverse	doi:10.7910/DVN/4NVGWA	https://doi.org/10.7910/DVN/4NVGWA	SSP2	6	CH4
GHG and air pollutant emissions for SSP2 at 6 Watts per square metre	AIM/DS	GHG and air pollutant emissions for SSP2 at 6 Watts per square metre for species CO	AIM-SSPRCP-Emission-SSP2-60-COE-v.1.0.nc	Harvard Dataverse	doi:10.7910/DVN/4NVGWA	https://doi.org/10.7910/DVN/4NVGWA	SSP2	6	CO
GHG and air pollutant emissions for SSP2 at 6 Watts per square metre	AIM/DS	GHG and air pollutant emissions for SSP2 at 6 Watts per square metre for species NH3	AIM-SSPRCP-Emission-SSP2-60-NH3-v.1.0.nc	Harvard Dataverse	doi:10.7910/DVN/4NVGWA	https://doi.org/10.7910/DVN/4NVGWA	SSP2	6	NH3
GHG and air pollutant emissions for SSP2 at 6 Watts per square metre	AIM/DS	GHG and air pollutant emissions for SSP2 at 6 Watts per square metre for species NOX	AIM-SSPRCP-Emission-SSP2-60-NOX-v.1.0.nc	Harvard Dataverse	doi:10.7910/DVN/4NVGWA	https://doi.org/10.7910/DVN/4NVGWA	SSP2	6	NOX
GHG and air pollutant emissions for SSP2 at 6 Watts per square metre	AIM/DS	GHG and air pollutant emissions for SSP2 at 6 Watts per square metre for species OC	AIM-SSPRCP-Emission-SSP2-60-OCE-v.1.0.nc	Harvard Dataverse	doi:10.7910/DVN/4NVGWA	https://doi.org/10.7910/DVN/4NVGWA	SSP2	6	OC
GHG and air pollutant emissions for SSP2 at 6 Watts per square metre	AIM/DS	GHG and air pollutant emissions for SSP2 at 6 Watts per square metre for species Sulphur	AIM-SSPRCP-Emission-SSP2-60-SO2-v.1.0.nc	Harvard Dataverse	doi:10.7910/DVN/4NVGWA	https://doi.org/10.7910/DVN/4NVGWA	SSP2	6	Sulphur
GHG and air pollutant emissions for SSP2 at 6 Watts per square metre	AIM/DS	GHG and air pollutant emissions for SSP2 at 6 Watts per square metre for species VOC	AIM-SSPRCP-Emission-SSP2-60-VOC-v.1.0.nc	Harvard Dataverse	doi:10.7910/DVN/4NVGWA	https://doi.org/10.7910/DVN/4NVGWA	SSP2	6	VOC
GHG and air pollutant emissions for SSP3 at 6 Watts per square metre	AIM/DS	GHG and air pollutant emissions for SSP3 at 6 Watts per square metre for species BC	AIM-SSPRCP-Emission-SSP3-60-BCE-v.1.0.nc	Harvard Dataverse	doi:10.7910/DVN/4NVGWA	https://doi.org/10.7910/DVN/4NVGWA	SSP3	6	BC
GHG and air pollutant emissions for SSP3 at 6 Watts per square metre	AIM/DS	GHG and air pollutant emissions for SSP3 at 6 Watts per square metre for species CH4	AIM-SSPRCP-Emission-SSP3-60-CH4-v.1.0.nc	Harvard Dataverse	doi:10.7910/DVN/4NVGWA	https://doi.org/10.7910/DVN/4NVGWA	SSP3	6	CH4
GHG and air pollutant emissions for SSP3 at 6 Watts per square metre	AIM/DS	GHG and air pollutant emissions for SSP3 at 6 Watts per square metre for species CO	AIM-SSPRCP-Emission-SSP3-60-COE-v.1.0.nc	Harvard Dataverse	doi:10.7910/DVN/4NVGWA	https://doi.org/10.7910/DVN/4NVGWA	SSP3	6	CO
GHG and air pollutant emissions for SSP3 at 6 Watts per square metre	AIM/DS	GHG and air pollutant emissions for SSP3 at 6 Watts per square metre for species NH3	AIM-SSPRCP-Emission-SSP3-60-NH3-v.1.0.nc	Harvard Dataverse	doi:10.7910/DVN/4NVGWA	https://doi.org/10.7910/DVN/4NVGWA	SSP3	6	NH3
GHG and air pollutant emissions for SSP3 at 6 Watts per square metre	AIM/DS	GHG and air pollutant emissions for SSP3 at 6 Watts per square metre for species NOX	AIM-SSPRCP-Emission-SSP3-60-NOX-v.1.0.nc	Harvard Dataverse	doi:10.7910/DVN/4NVGWA	https://doi.org/10.7910/DVN/4NVGWA	SSP3	6	NOX
GHG and air pollutant emissions for SSP3 at 6 Watts per square metre	AIM/DS	GHG and air pollutant emissions for SSP3 at 6 Watts per square metre for species OC	AIM-SSPRCP-Emission-SSP3-60-OCE-v.1.0.nc	Harvard Dataverse	doi:10.7910/DVN/4NVGWA	https://doi.org/10.7910/DVN/4NVGWA	SSP3	6	OC
GHG and air pollutant emissions for SSP3 at 6 Watts per square metre	AIM/DS	GHG and air pollutant emissions for SSP3 at 6 Watts per square metre for species Sulphur	AIM-SSPRCP-Emission-SSP3-60-SO2-v.1.0.nc	Harvard Dataverse	doi:10.7910/DVN/4NVGWA	https://doi.org/10.7910/DVN/4NVGWA	SSP3	6	Sulphur
GHG and air pollutant emissions for SSP3 at 6 Watts per square metre	AIM/DS	GHG and air pollutant emissions for SSP3 at 6 Watts per square metre for species VOC	AIM-SSPRCP-Emission-SSP3-60-VOC-v.1.0.nc	Harvard Dataverse	doi:10.7910/DVN/4NVGWA	https://doi.org/10.7910/DVN/4NVGWA	SSP3	6	VOC
GHG and air pollutant emissions for SSP5 at 6 Watts per square metre	AIM/DS	GHG and air pollutant emissions for SSP5 at 6 Watts per square metre for species BC	AIM-SSPRCP-Emission-SSP5-60-BCE-v.1.0.nc	Harvard Dataverse	doi:10.7910/DVN/4NVGWA	https://doi.org/10.7910/DVN/4NVGWA	SSP5	6	BC
GHG and air pollutant emissions for SSP5 at 6 Watts per square metre	AIM/DS	GHG and air pollutant emissions for SSP5 at 6 Watts per square metre for species CH4	AIM-SSPRCP-Emission-SSP5-60-CH4-v.1.0.nc	Harvard Dataverse	doi:10.7910/DVN/4NVGWA	https://doi.org/10.7910/DVN/4NVGWA	SSP5	6	CH4
GHG and air pollutant emissions for SSP5 at 6 Watts per square metre	AIM/DS	GHG and air pollutant emissions for SSP5 at 6 Watts per square metre for species CO	AIM-SSPRCP-Emission-SSP5-60-COE-v.1.0.nc	Harvard Dataverse	doi:10.7910/DVN/4NVGWA	https://doi.org/10.7910/DVN/4NVGWA	SSP5	6	CO
GHG and air pollutant emissions for SSP5 at 6 Watts per square metre	AIM/DS	GHG and air pollutant emissions for SSP5 at 6 Watts per square metre for species NH3	AIM-SSPRCP-Emission-SSP5-60-NH3-v.1.0.nc	Harvard Dataverse	doi:10.7910/DVN/4NVGWA	https://doi.org/10.7910/DVN/4NVGWA	SSP5	6	NH3
GHG and air pollutant emissions for SSP5 at 6 Watts per square metre	AIM/DS	GHG and air pollutant emissions for SSP5 at 6 Watts per square metre for species NOX	AIM-SSPRCP-Emission-SSP5-60-NOX-v.1.0.nc	Harvard Dataverse	doi:10.7910/DVN/4NVGWA	https://doi.org/10.7910/DVN/4NVGWA	SSP5	6	NOX
GHG and air pollutant emissions for SSP5 at 6 Watts per square metre	AIM/DS	GHG and air pollutant emissions for SSP5 at 6 Watts per square metre for species OC	AIM-SSPRCP-Emission-SSP5-60-OCE-v.1.0.nc	Harvard Dataverse	doi:10.7910/DVN/4NVGWA	https://doi.org/10.7910/DVN/4NVGWA	SSP5	6	OC
GHG and air pollutant emissions for SSP5 at 6 Watts per square metre	AIM/DS	GHG and air pollutant emissions for SSP5 at 6 Watts per square metre for species Sulphur	AIM-SSPRCP-Emission-SSP5-60-SO2-v.1.0.nc	Harvard Dataverse	doi:10.7910/DVN/4NVGWA	https://doi.org/10.7910/DVN/4NVGWA	SSP5	6	Sulphur
GHG and air pollutant emissions for SSP5 at 6 Watts per square metre	AIM/DS	GHG and air pollutant emissions for SSP5 at 6 Watts per square metre for species VOC	AIM-SSPRCP-Emission-SSP5-60-VOC-v.1.0.nc	Harvard Dataverse	doi:10.7910/DVN/4NVGWA	https://doi.org/10.7910/DVN/4NVGWA	SSP5	6	VOC
GHG and air pollutant emissions for SSP1 at baseline	AIM/DS	GHG and air pollutant emissions for SSP1 at baseline for species BC	AIM-SSPRCP-Emission-SSP1-Baseline-BCE-v.1.0.nc	Harvard Dataverse	doi:10.7910/DVN/4NVGWA	https://doi.org/10.7910/DVN/4NVGWA	SSP1	baseline	BC
GHG and air pollutant emissions for SSP1 at baseline	AIM/DS	GHG and air pollutant emissions for SSP1 at baseline for species CH4	AIM-SSPRCP-Emission-SSP1-Baseline-CH4-v.1.0.nc	Harvard Dataverse	doi:10.7910/DVN/4NVGWA	https://doi.org/10.7910/DVN/4NVGWA	SSP1	baseline	CH4
GHG and air pollutant emissions for SSP1 at baseline	AIM/DS	GHG and air pollutant emissions for SSP1 at baseline for species CO	AIM-SSPRCP-Emission-SSP1-Baseline-COE-v.1.0.nc	Harvard Dataverse	doi:10.7910/DVN/4NVGWA	https://doi.org/10.7910/DVN/4NVGWA	SSP1	baseline	CO
GHG and air pollutant emissions for SSP1 at baseline	AIM/DS	GHG and air pollutant emissions for SSP1 at baseline for species NH3	AIM-SSPRCP-Emission-SSP1-Baseline-NH3-v.1.0.nc	Harvard Dataverse	doi:10.7910/DVN/4NVGWA	https://doi.org/10.7910/DVN/4NVGWA	SSP1	baseline	NH3
GHG and air pollutant emissions for SSP1 at baseline	AIM/DS	GHG and air pollutant emissions for SSP1 at baseline for species NOX	AIM-SSPRCP-Emission-SSP1-Baseline-NOX-v.1.0.nc	Harvard Dataverse	doi:10.7910/DVN/4NVGWA	https://doi.org/10.7910/DVN/4NVGWA	SSP1	baseline	NOX
GHG and air pollutant emissions for SSP1 at baseline	AIM/DS	GHG and air pollutant emissions for SSP1 at baseline for species OC	AIM-SSPRCP-Emission-SSP1-Baseline-OCE-v.1.0.nc	Harvard Dataverse	doi:10.7910/DVN/4NVGWA	https://doi.org/10.7910/DVN/4NVGWA	SSP1	baseline	OC
GHG and air pollutant emissions for SSP1 at baseline	AIM/DS	GHG and air pollutant emissions for SSP1 at baseline for species Sulphur	AIM-SSPRCP-Emission-SSP1-Baseline-SO2-v.1.0.nc	Harvard Dataverse	doi:10.7910/DVN/4NVGWA	https://doi.org/10.7910/DVN/4NVGWA	SSP1	baseline	Sulphur
GHG and air pollutant emissions for SSP1 at baseline	AIM/DS	GHG and air pollutant emissions for SSP1 at baseline for species VOC	AIM-SSPRCP-Emission-SSP1-Baseline-VOC-v.1.0.nc	Harvard Dataverse	doi:10.7910/DVN/4NVGWA	https://doi.org/10.7910/DVN/4NVGWA	SSP1	baseline	VOC
GHG and air pollutant emissions for SSP2 at baseline	AIM/DS	GHG and air pollutant emissions for SSP2 at baseline for species BC	AIM-SSPRCP-Emission-SSP2-Baseline-BCE-v.1.0.nc	Harvard Dataverse	doi:10.7910/DVN/4NVGWA	https://doi.org/10.7910/DVN/4NVGWA	SSP2	baseline	BC
GHG and air pollutant emissions for SSP2 at baseline	AIM/DS	GHG and air pollutant emissions for SSP2 at baseline for species CH4	AIM-SSPRCP-Emission-SSP2-Baseline-CH4-v.1.0.nc	Harvard Dataverse	doi:10.7910/DVN/4NVGWA	https://doi.org/10.7910/DVN/4NVGWA	SSP2	baseline	CH4
GHG and air pollutant emissions for SSP2 at baseline	AIM/DS	GHG and air pollutant emissions for SSP2 at baseline for species CO	AIM-SSPRCP-Emission-SSP2-Baseline-COE-v.1.0.nc	Harvard Dataverse	doi:10.7910/DVN/4NVGWA	https://doi.org/10.7910/DVN/4NVGWA	SSP2	baseline	CO
GHG and air pollutant emissions for SSP2 at baseline	AIM/DS	GHG and air pollutant emissions for SSP2 at baseline for species NH3	AIM-SSPRCP-Emission-SSP2-Baseline-NH3-v.1.0.nc	Harvard Dataverse	doi:10.7910/DVN/4NVGWA	https://doi.org/10.7910/DVN/4NVGWA	SSP2	baseline	NH3
GHG and air pollutant emissions for SSP2 at baseline	AIM/DS	GHG and air pollutant emissions for SSP2 at baseline for species NOX	AIM-SSPRCP-Emission-SSP2-Baseline-NOX-v.1.0.nc	Harvard Dataverse	doi:10.7910/DVN/4NVGWA	https://doi.org/10.7910/DVN/4NVGWA	SSP2	baseline	NOX
GHG and air pollutant emissions for SSP2 at baseline	AIM/DS	GHG and air pollutant emissions for SSP2 at baseline for species OC	AIM-SSPRCP-Emission-SSP2-Baseline-OCE-v.1.0.nc	Harvard Dataverse	doi:10.7910/DVN/4NVGWA	https://doi.org/10.7910/DVN/4NVGWA	SSP2	baseline	OC
GHG and air pollutant emissions for SSP2 at baseline	AIM/DS	GHG and air pollutant emissions for SSP2 at baseline for species Sulphur	AIM-SSPRCP-Emission-SSP2-Baseline-SO2-v.1.0.nc	Harvard Dataverse	doi:10.7910/DVN/4NVGWA	https://doi.org/10.7910/DVN/4NVGWA	SSP2	baseline	Sulphur
GHG and air pollutant emissions for SSP2 at baseline	AIM/DS	GHG and air pollutant emissions for SSP2 at baseline for species VOC	AIM-SSPRCP-Emission-SSP2-Baseline-VOC-v.1.0.nc	Harvard Dataverse	doi:10.7910/DVN/4NVGWA	https://doi.org/10.7910/DVN/4NVGWA	SSP2	baseline	VOC
GHG and air pollutant emissions for SSP3 at baseline	AIM/DS	GHG and air pollutant emissions for SSP3 at baseline for species BC	AIM-SSPRCP-Emission-SSP3-Baseline-BCE-v.1.0.nc	Harvard Dataverse	doi:10.7910/DVN/4NVGWA	https://doi.org/10.7910/DVN/4NVGWA	SSP3	baseline	BC
GHG and air pollutant emissions for SSP3 at baseline	AIM/DS	GHG and air pollutant emissions for SSP3 at baseline for species CH4	AIM-SSPRCP-Emission-SSP3-Baseline-CH4-v.1.0.nc	Harvard Dataverse	doi:10.7910/DVN/4NVGWA	https://doi.org/10.7910/DVN/4NVGWA	SSP3	baseline	CH4
GHG and air pollutant emissions for SSP3 at baseline	AIM/DS	GHG and air pollutant emissions for SSP3 at baseline for species CO	AIM-SSPRCP-Emission-SSP3-Baseline-COE-v.1.0.nc	Harvard Dataverse	doi:10.7910/DVN/4NVGWA	https://doi.org/10.7910/DVN/4NVGWA	SSP3	baseline	CO
GHG and air pollutant emissions for SSP3 at baseline	AIM/DS	GHG and air pollutant emissions for SSP3 at baseline for species NH3	AIM-SSPRCP-Emission-SSP3-Baseline-NH3-v.1.0.nc	Harvard Dataverse	doi:10.7910/DVN/4NVGWA	https://doi.org/10.7910/DVN/4NVGWA	SSP3	baseline	NH3
GHG and air pollutant emissions for SSP3 at baseline	AIM/DS	GHG and air pollutant emissions for SSP3 at baseline for species NOX	AIM-SSPRCP-Emission-SSP3-Baseline-NOX-v.1.0.nc	Harvard Dataverse	doi:10.7910/DVN/4NVGWA	https://doi.org/10.7910/DVN/4NVGWA	SSP3	baseline	NOX
GHG and air pollutant emissions for SSP3 at baseline	AIM/DS	GHG and air pollutant emissions for SSP3 at baseline for species OC	AIM-SSPRCP-Emission-SSP3-Baseline-OCE-v.1.0.nc	Harvard Dataverse	doi:10.7910/DVN/4NVGWA	https://doi.org/10.7910/DVN/4NVGWA	SSP3	baseline	OC
GHG and air pollutant emissions for SSP3 at baseline	AIM/DS	GHG and air pollutant emissions for SSP3 at baseline for species Sulphur	AIM-SSPRCP-Emission-SSP3-Baseline-SO2-v.1.0.nc	Harvard Dataverse	doi:10.7910/DVN/4NVGWA	https://doi.org/10.7910/DVN/4NVGWA	SSP3	baseline	Sulphur
GHG and air pollutant emissions for SSP3 at baseline	AIM/DS	GHG and air pollutant emissions for SSP3 at baseline for species VOC	AIM-SSPRCP-Emission-SSP3-Baseline-VOC-v.1.0.nc	Harvard Dataverse	doi:10.7910/DVN/4NVGWA	https://doi.org/10.7910/DVN/4NVGWA	SSP3	baseline	VOC
GHG and air pollutant emissions for SSP4 at baseline	AIM/DS	GHG and air pollutant emissions for SSP4 at baseline for species BC	AIM-SSPRCP-Emission-SSP4-Baseline-BCE-v.1.0.nc	Harvard Dataverse	doi:10.7910/DVN/4NVGWA	https://doi.org/10.7910/DVN/4NVGWA	SSP4	baseline	BC
GHG and air pollutant emissions for SSP4 at baseline	AIM/DS	GHG and air pollutant emissions for SSP4 at baseline for species CH4	AIM-SSPRCP-Emission-SSP4-Baseline-CH4-v.1.0.nc	Harvard Dataverse	doi:10.7910/DVN/4NVGWA	https://doi.org/10.7910/DVN/4NVGWA	SSP4	baseline	CH4
GHG and air pollutant emissions for SSP4 at baseline	AIM/DS	GHG and air pollutant emissions for SSP4 at baseline for species CO	AIM-SSPRCP-Emission-SSP4-Baseline-COE-v.1.0.nc	Harvard Dataverse	doi:10.7910/DVN/4NVGWA	https://doi.org/10.7910/DVN/4NVGWA	SSP4	baseline	CO
GHG and air pollutant emissions for SSP4 at baseline	AIM/DS	GHG and air pollutant emissions for SSP4 at baseline for species NH3	AIM-SSPRCP-Emission-SSP4-Baseline-NH3-v.1.0.nc	Harvard Dataverse	doi:10.7910/DVN/4NVGWA	https://doi.org/10.7910/DVN/4NVGWA	SSP4	baseline	NH3
GHG and air pollutant emissions for SSP4 at baseline	AIM/DS	GHG and air pollutant emissions for SSP4 at baseline for species NOX	AIM-SSPRCP-Emission-SSP4-Baseline-NOX-v.1.0.nc	Harvard Dataverse	doi:10.7910/DVN/4NVGWA	https://doi.org/10.7910/DVN/4NVGWA	SSP4	baseline	NOX
GHG and air pollutant emissions for SSP4 at baseline	AIM/DS	GHG and air pollutant emissions for SSP4 at baseline for species OC	AIM-SSPRCP-Emission-SSP4-Baseline-OCE-v.1.0.nc	Harvard Dataverse	doi:10.7910/DVN/4NVGWA	https://doi.org/10.7910/DVN/4NVGWA	SSP4	baseline	OC
GHG and air pollutant emissions for SSP4 at baseline	AIM/DS	GHG and air pollutant emissions for SSP4 at baseline for species Sulphur	AIM-SSPRCP-Emission-SSP4-Baseline-SO2-v.1.0.nc	Harvard Dataverse	doi:10.7910/DVN/4NVGWA	https://doi.org/10.7910/DVN/4NVGWA	SSP4	baseline	Sulphur
GHG and air pollutant emissions for SSP4 at baseline	AIM/DS	GHG and air pollutant emissions for SSP4 at baseline for species VOC	AIM-SSPRCP-Emission-SSP4-Baseline-VOC-v.1.0.nc	Harvard Dataverse	doi:10.7910/DVN/4NVGWA	https://doi.org/10.7910/DVN/4NVGWA	SSP4	baseline	VOC
GHG and air pollutant emissions for SSP5 at baseline	AIM/DS	GHG and air pollutant emissions for SSP5 at baseline for species BC	AIM-SSPRCP-Emission-SSP5-Baseline-BCE-v.1.0.nc	Harvard Dataverse	doi:10.7910/DVN/4NVGWA	https://doi.org/10.7910/DVN/4NVGWA	SSP5	baseline	BC
GHG and air pollutant emissions for SSP5 at baseline	AIM/DS	GHG and air pollutant emissions for SSP5 at baseline for species CH4	AIM-SSPRCP-Emission-SSP5-Baseline-CH4-v.1.0.nc	Harvard Dataverse	doi:10.7910/DVN/4NVGWA	https://doi.org/10.7910/DVN/4NVGWA	SSP5	baseline	CH4
GHG and air pollutant emissions for SSP5 at baseline	AIM/DS	GHG and air pollutant emissions for SSP5 at baseline for species CO	AIM-SSPRCP-Emission-SSP5-Baseline-COE-v.1.0.nc	Harvard Dataverse	doi:10.7910/DVN/4NVGWA	https://doi.org/10.7910/DVN/4NVGWA	SSP5	baseline	CO
GHG and air pollutant emissions for SSP5 at baseline	AIM/DS	GHG and air pollutant emissions for SSP5 at baseline for species NH3	AIM-SSPRCP-Emission-SSP5-Baseline-NH3-v.1.0.nc	Harvard Dataverse	doi:10.7910/DVN/4NVGWA	https://doi.org/10.7910/DVN/4NVGWA	SSP5	baseline	NH3
GHG and air pollutant emissions for SSP5 at baseline	AIM/DS	GHG and air pollutant emissions for SSP5 at baseline for species NOX	AIM-SSPRCP-Emission-SSP5-Baseline-NOX-v.1.0.nc	Harvard Dataverse	doi:10.7910/DVN/4NVGWA	https://doi.org/10.7910/DVN/4NVGWA	SSP5	baseline	NOX
GHG and air pollutant emissions for SSP5 at baseline	AIM/DS	GHG and air pollutant emissions for SSP5 at baseline for species OC	AIM-SSPRCP-Emission-SSP5-Baseline-OCE-v.1.0.nc	Harvard Dataverse	doi:10.7910/DVN/4NVGWA	https://doi.org/10.7910/DVN/4NVGWA	SSP5	baseline	OC
GHG and air pollutant emissions for SSP5 at baseline	AIM/DS	GHG and air pollutant emissions for SSP5 at baseline for species Sulphur	AIM-SSPRCP-Emission-SSP5-Baseline-SO2-v.1.0.nc	Harvard Dataverse	doi:10.7910/DVN/4NVGWA	https://doi.org/10.7910/DVN/4NVGWA	SSP5	baseline	Sulphur
GHG and air pollutant emissions for SSP5 at baseline	AIM/DS	GHG and air pollutant emissions for SSP5 at baseline for species VOC	AIM-SSPRCP-Emission-SSP5-Baseline-VOC-v.1.0.nc	Harvard Dataverse	doi:10.7910/DVN/4NVGWA	https://doi.org/10.7910/DVN/4NVGWA	SSP5	baseline	VOC
