# Supplementary material for: Gridded emissions and land-use data for 2005–2100 under diverse socioeconomic and climate mitigation scenarios
Source: Sci Data. 2018 Oct 16;5:180210. doi: 10.1038/sdata.2018.210 (PMC6190744; doi:10.1038/sdata.2018.210)
Supplement: Supplementary file 1 [file sdata2018210-isa1.zip › a_Fujimori_simplified_climate.txt]

Sample Name	Protocol REF	Assay Name	Raw Data File	Comment[Data Repository]	Comment[Data Record Accession]	Comment[Data Record URI]
GHG and air pollutant emissions for SSP2 at 6 Watts per square metre	Overall framework	CO2 concentrations SSP2 6	CO2concentration.tab	Harvard Dataverse	doi:10.7910/DVN/4NVGWA	https://doi.org/10.7910/DVN/4NVGWA
GHG and air pollutant emissions for SSP3 at 6 Watts per square metre	Overall framework	CO2 concentrations SSP3 6	CO2concentration.tab	Harvard Dataverse	doi:10.7910/DVN/4NVGWA	https://doi.org/10.7910/DVN/4NVGWA
GHG and air pollutant emissions for SSP5 at 6 Watts per square metre	Overall framework	CO2 concentrations SSP5 6	CO2concentration.tab	Harvard Dataverse	doi:10.7910/DVN/4NVGWA	https://doi.org/10.7910/DVN/4NVGWA
GHG and air pollutant emissions for SSP1 at 4.5 Watts per square metre	Overall framework	CO2 concentrations SSP1 4.5	CO2concentration.tab	Harvard Dataverse	doi:10.7910/DVN/4NVGWA	https://doi.org/10.7910/DVN/4NVGWA
GHG and air pollutant emissions for SSP2 at 4.5 Watts per square metre	Overall framework	CO2 concentrations SSP2 4.5	CO2concentration.tab	Harvard Dataverse	doi:10.7910/DVN/4NVGWA	https://doi.org/10.7910/DVN/4NVGWA
GHG and air pollutant emissions for SSP3 at 4.5 Watts per square metre	Overall framework	CO2 concentrations SSP3 4.5	CO2concentration.tab	Harvard Dataverse	doi:10.7910/DVN/4NVGWA	https://doi.org/10.7910/DVN/4NVGWA
GHG and air pollutant emissions for SSP4 at 4.5 Watts per square metre	Overall framework	CO2 concentrations SSP4 4.5	CO2concentration.tab	Harvard Dataverse	doi:10.7910/DVN/4NVGWA	https://doi.org/10.7910/DVN/4NVGWA
GHG and air pollutant emissions for SSP5 at 4.5 Watts per square metre	Overall framework	CO2 concentrations SSP5 4.5	CO2concentration.tab	Harvard Dataverse	doi:10.7910/DVN/4NVGWA	https://doi.org/10.7910/DVN/4NVGWA
GHG and air pollutant emissions for SSP1 at 3.4 Watts per square metre	Overall framework	CO2 concentrations SSP1 3.4	CO2concentration.tab	Harvard Dataverse	doi:10.7910/DVN/4NVGWA	https://doi.org/10.7910/DVN/4NVGWA
GHG and air pollutant emissions for SSP2 at 3.4 Watts per square metre	Overall framework	CO2 concentrations SSP2 3.4	CO2concentration.tab	Harvard Dataverse	doi:10.7910/DVN/4NVGWA	https://doi.org/10.7910/DVN/4NVGWA
GHG and air pollutant emissions for SSP3 at 3.4 Watts per square metre	Overall framework	CO2 concentrations SSP3 3.4	CO2concentration.tab	Harvard Dataverse	doi:10.7910/DVN/4NVGWA	https://doi.org/10.7910/DVN/4NVGWA
GHG and air pollutant emissions for SSP4 at 3.4 Watts per square metre	Overall framework	CO2 concentrations SSP4 3.4	CO2concentration.tab	Harvard Dataverse	doi:10.7910/DVN/4NVGWA	https://doi.org/10.7910/DVN/4NVGWA
GHG and air pollutant emissions for SSP5 at 3.4 Watts per square metre	Overall framework	CO2 concentrations SSP5 3.4	CO2concentration.tab	Harvard Dataverse	doi:10.7910/DVN/4NVGWA	https://doi.org/10.7910/DVN/4NVGWA
GHG and air pollutant emissions for SSP1 at 2.6 Watts per square metre	Overall framework	CO2 concentrations SSP1 2.6	CO2concentration.tab	Harvard Dataverse	doi:10.7910/DVN/4NVGWA	https://doi.org/10.7910/DVN/4NVGWA
GHG and air pollutant emissions for SSP2 at 2.6 Watts per square metre	Overall framework	CO2 concentrations SSP2 2.6	CO2concentration.tab	Harvard Dataverse	doi:10.7910/DVN/4NVGWA	https://doi.org/10.7910/DVN/4NVGWA
GHG and air pollutant emissions for SSP4 at 2.6 Watts per square metre	Overall framework	CO2 concentrations SSP4 2.6	CO2concentration.tab	Harvard Dataverse	doi:10.7910/DVN/4NVGWA	https://doi.org/10.7910/DVN/4NVGWA
GHG and air pollutant emissions for SSP5 at 2.6 Watts per square metre	Overall framework	CO2 concentrations SSP5 2.6	CO2concentration.tab	Harvard Dataverse	doi:10.7910/DVN/4NVGWA	https://doi.org/10.7910/DVN/4NVGWA
GHG and air pollutant emissions for SSP1 at 1.9 Watts per square metre	Overall framework	CO2 concentrations SSP1 1.9	CO2concentration.tab	Harvard Dataverse	doi:10.7910/DVN/4NVGWA	https://doi.org/10.7910/DVN/4NVGWA
GHG and air pollutant emissions for SSP2 at 1.9 Watts per square metre	Overall framework	CO2 concentrations SSP2 1.9	CO2concentration.tab	Harvard Dataverse	doi:10.7910/DVN/4NVGWA	https://doi.org/10.7910/DVN/4NVGWA
GHG and air pollutant emissions for SSP1 at baseline	Overall framework	CO2 concentrations SSP1 baseline	CO2concentration.tab	Harvard Dataverse	doi:10.7910/DVN/4NVGWA	https://doi.org/10.7910/DVN/4NVGWA
GHG and air pollutant emissions for SSP2 at baseline	Overall framework	CO2 concentrations SSP2 baseline	CO2concentration.tab	Harvard Dataverse	doi:10.7910/DVN/4NVGWA	https://doi.org/10.7910/DVN/4NVGWA
GHG and air pollutant emissions for SSP3 at baseline	Overall framework	CO2 concentrations SSP3 baseline	CO2concentration.tab	Harvard Dataverse	doi:10.7910/DVN/4NVGWA	https://doi.org/10.7910/DVN/4NVGWA
GHG and air pollutant emissions for SSP4 at baseline	Overall framework	CO2 concentrations SSP4 baseline	CO2concentration.tab	Harvard Dataverse	doi:10.7910/DVN/4NVGWA	https://doi.org/10.7910/DVN/4NVGWA
GHG and air pollutant emissions for SSP5 at baseline	Overall framework	CO2 concentrations SSP5 baseline	CO2concentration.tab	Harvard Dataverse	doi:10.7910/DVN/4NVGWA	https://doi.org/10.7910/DVN/4NVGWA
